# Supplementary material for: Association between red cell distribution width–and–albumin ratio and the risk of peripheral artery disease in patients with diabetes
Source: Front Endocrinol (Lausanne). 2024 Feb 9;15:1272573. doi: 10.3389/fendo.2024.1272573 (PMC10884210; doi:10.3389/fendo.2024.1272573)
Supplement: Supplementary file 2 [file DataSheet_1.csv]

seqn	sdmvstra	sdmvpsu	wtmec2yr	wtint2yr	wtint4yr	wtmec4yr	year	age	gender	race	dmdeduc3	dmdeduc2	marriage	pir	drink	alq120q	alq120u	smq020	smq040	padtimes	paddurat	padmets	phy	diq010	diq050	diq070	diq080	hba1c	quan	fasting_glucose	bpxsy1	bpxdi1	bpxsy2	bpxdi2	bpxsy3	bpxdi3	bpxsy4	bpxdi4	bpq020	bpq030	bpq040a	bpq050a	bpq080	bpq090d	tc	hdl	tg	creatinine	albumin
13	13	2	1843.950828	1647.446107	1003.367071	1128.772441	year9900	70	1	1		1.0	1.0	1.07	1.0	1.0	1.0	1.0	3.0					1.0	2.0	1.0	2.0	7.6			140.0	78.0	130.0	62.0	130.0	70.0			1.0	1.0	1.0	1.0	1.0	2.0	314.0	49.0	322.0	0.7	4.0
29	12	2	47954.52161	42515.71017	22307.7735	24539.22336	year9900	62	1	3		3.0	3.0	1.07	1.0	0.0		1.0	3.0					1.0	2.0	1.0	1.0	5.5	71309.18664	7.894	124.0	70.0	122.0	76.0	126.0	66.0			1.0	1.0	1.0	1.0	1.0	2.0	216.0	49.0	170.0	0.9	4.6
55	9	2	8238.287966	8123.335092	4675.704681	4561.977949	year9900	61	2	2		5.0	4.0	3.33	1.0	20.0	3.0	1.0	2.0	1.0	30.0	6.0	45.0	1.0	2.0	2.0	2.0	6.7	13256.77395	7.883	106.0	70.0	110.0	60.0	116.0	74.0			2.0				1.0	1.0	285.0	66.0	202.0	0.6	4.6
83	7	1	10703.02238	10553.67786	6074.583948	5926.832405	year9900	60	2	4		2.0	5.0	2.4	2.0			1.0	3.0	4.0	20.0	7.0	140.0	1.0	2.0	1.0	2.0	8.6			118.0	72.0	114.0	74.0	122.0	70.0			2.0				2.0		251.0	55.0	149.0	0.9	4.5
130	10	1	78672.38901	70420.81834	35191.90264	38785.1093	year9900	59	1	3		2.0	1.0	2.58	2.0	1.0	3.0	1.0	3.0	4.0	30.0	4.5	135.0	1.0	2.0	2.0	2.0	6.7	112706.6883	6.544	118.0	80.0	110.0	60.0	112.0	76.0			2.0				1.0	1.0	174.0	34.0	149.0	0.8	4.3
163	3	1	6204.653506	5968.239698	3833.458477	3681.527305	year9900	63	2	1		1.0	1.0	0.85	1.0	2.0	3.0	2.0		13.0	45.0	3.5	511.875	1.0	2.0	1.0	2.0	8.6	10698.24884	13.583			164.0	0.0	170.0	0.0	176.0	0.0	1.0	1.0	1.0	1.0	2.0		252.0	28.0	1224.0	0.4	4.5
164	13	2	75154.75454	68976.25805	34470.00212	37515.4032	year9900	51	1	3		4.0	1.0		1.0	3.0	1.0	1.0	3.0	2.0	60.0	8.0	240.0	2.0	2.0			6.5			120.0	84.0	122.0	78.0	124.0	74.0			2.0				2.0		112.0	32.0	178.0	0.8	4.7
173	12	2	22379.61268	19369.56283	8732.883996	11033.60358	year9900	82	2	3		5.0	2.0		1.0	3.0	2.0	2.0		9.0	30.0	3.5	236.25	3.0	2.0			6.7			134.0	36.0	126.0	38.0	132.0	20.0			1.0	2.0	1.0	1.0	2.0		173.0	29.0	436.0	0.9	4.4
211	11	2	34978.94803	32945.38234	17539.66463	18865.49068	year9900	76	1	3		4.0	1.0	2.4	1.0	2.0	2.0	2.0		30.0	90.0	4.0	2700.0	2.0	2.0			6.4	40684.3568	7.428	152.0	72.0	142.0	74.0	146.0	72.0			2.0				1.0	1.0	184.0	45.0	113.0	0.7	4.4
266	9	2	6804.007562	6916.692889	3543.404448	3718.169648	year9900	82	1	4		3.0	2.0	1.08	1.0	3.0	3.0	2.0		2.0	25.0	7.0	87.5	1.0	2.0	1.0	1.0	8.2	10804.7288	9.2	124.0	52.0	118.0	52.0	116.0	64.0			2.0				2.0		214.0	52.0	80.0	1.4	4.6
272	7	1	107066.1484	95894.53217	47922.06509	50417.1071	year9900	56	1	3		4.0		3.16	1.0	0.0		1.0	3.0	60.0	15.0	5.0	1125.0	1.0	2.0	2.0	2.0	8.8	146508.4223	12.289	130.0	84.0	136.0	76.0	146.0	80.0			2.0				1.0	2.0	291.0	54.0	181.0	0.6	4.5
274	11	2	50313.20296	47161.25098	23917.58505	23911.61926	year9900	69	2	3		4.0	1.0	3.73	2.0			2.0		1.0	30.0	3.5	26.25	1.0	2.0	2.0	2.0	5.2			152.0	86.0	150.0	90.0	144.0	84.0			1.0	1.0	1.0	1.0	1.0	1.0	172.0	52.0	142.0	0.6	4.4
302	10	1	3626.417804	2970.880207	1819.983111	1747.851857	year9900	65	2	1		1.0	2.0	0.88	2.0			2.0						1.0	2.0	1.0	2.0	6.7	5079.129541	6.289	144.0	0.0	130.0	0.0	124.0	0.0			1.0	1.0	1.0	1.0			272.0	51.0	136.0	0.4	4.4
481	5	2	2909.376406	2608.640409	1543.968133	1498.668426	year9900	63	2	1		1.0	1.0	1.63	1.0	0.0		1.0	1.0	90.0	120.0	3.5	9450.0	2.0	2.0			7.6			124.0	60.0	118.0	62.0	114.0	64.0			2.0						142.0	42.0	96.0	0.4	4.1
493	1	3	41571.60789	37285.61631	19563.57027	20923.74927	year9900	66	1	3		3.0	1.0		2.0	5.0	3.0	2.0		9.0	55.0	3.5	433.125	3.0				7.8			120.0	68.0	116.0	56.0	112.0	68.0			2.0				2.0		227.0	42.0	178.0	0.7	4.8
535	6	1	8697.351828	8838.541093	5074.406587	5073.007261	year9900	45	2	1		4.0	1.0	3.97	1.0	13.0	3.0	2.0						1.0	2.0	1.0	2.0	7.3	14741.78772	11.183			118.0	80.0	120.0	72.0	124.0	84.0	2.0				2.0		231.0	52.0	166.0	0.3	4.4
614	5	1	58195.75737	54549.99001	27664.74592	27657.84547	year9900	66	2	3		3.0		2.14	1.0	0.0		2.0		4.0	120.0	3.5	420.0	1.0	2.0	1.0	2.0	6.1	80371.67417	8.0	140.0	54.0	148.0	50.0	142.0	50.0			1.0	1.0	1.0	1.0	2.0		214.0	51.0	120.0	0.7	4.4
628	5	2	49148.15579	37232.89683	18882.47148	21832.30967	year9900	64	2	3		3.0	2.0	1.78	2.0			1.0	1.0					1.0	2.0	1.0	2.0	8.5			104.0	58.0	106.0	62.0	100.0	60.0			2.0				1.0	2.0	273.0	37.0	217.0	0.5	4.6
654	3	1	2810.034307	2623.433776	1685.057061	2144.628966	year9900	67	2	1		1.0	2.0	0.73	2.0			1.0	3.0					1.0	1.0	1.0	1.0	5.9	0.0		130.0	68.0	130.0	66.0	140.0	70.0			1.0	1.0	1.0	1.0	1.0	1.0	232.0	54.0	498.0	0.4	4.1
655	10	2	70877.69759	54098.53619	28385.22248	32806.35748	year9900	69	1	3		3.0		2.56	2.0			2.0						1.0	1.0	2.0	1.0	8.8					136.0	48.0	146.0	46.0	140.0	48.0	2.0				1.0	1.0	252.0		604.0	1.0	4.5
671	1	1	24319.38878	21554.78356	9718.103921	12829.3555	year9900	82	2	3		3.0	2.0	2.4	2.0			2.0						2.0	2.0			6.5					152.0	74.0	146.0	72.0	140.0	64.0	1.0	1.0	1.0	1.0	1.0	2.0	232.0	55.0	130.0	0.5	4.3
675	7	1	19796.631	19519.87094	10654.72241	10690.42536	year9900	45	2	4		4.0	3.0	0.47	1.0	2.0	2.0	1.0	1.0	4.0	20.0	5.0	100.0	1.0	1.0	1.0	1.0	12.5	31065.59349	20.983	136.0	76.0			124.0	76.0	130.0	80.0	2.0						214.0	69.0	100.0	0.7	4.0
678	7	1	9988.640743	8986.031938	4262.026336	4279.609846	year9900	61	1	4		3.0	1.0		1.0	2.0	1.0	1.0	1.0					2.0	2.0			6.9			144.0	78.0	138.0	76.0	132.0	88.0			1.0	1.0	1.0	1.0	1.0	2.0	240.0	34.0	284.0	1.1	4.3
681	4	1	27270.1687	25770.4246	14100.35032	14680.18433	year9900	48	1	1		4.0	1.0	2.93	1.0	1.0	1.0	1.0	3.0					1.0	2.0	1.0	2.0	8.5			122.0	68.0	124.0	64.0	128.0	70.0			2.0				2.0		191.0	43.0	120.0	0.8	4.5
695	12	1	10997.63753	10948.40736	5934.232634	6189.196774	year9900	59	1	1		3.0	6.0	1.21	1.0	2.0	2.0	1.0	3.0	30.0	10.0	3.5	262.5	1.0	2.0	1.0	2.0	7.1	17985.35273	9.228	122.0	74.0	120.0	64.0	128.0	80.0			2.0				1.0	1.0	202.0	58.0	210.0	0.8	4.8
731	4	1	4597.614005	4292.309115	2629.500199	3028.418454	year9900	62	2	1		1.0	1.0	4.59	2.0			2.0						2.0	2.0			7.3			148.0	62.0	132.0	68.0	130.0	68.0			2.0				2.0		155.0	41.0	101.0	0.5	4.3
787	5	2	11431.88227	10553.67786	6074.583948	6396.625709	year9900	79	2	4		2.0	2.0	0.9	2.0			2.0						1.0	1.0	2.0		8.2	0.0	13.006	176.0	60.0							1.0	1.0	1.0	1.0	1.0	1.0	180.0	75.0	114.0	1.9	4.3
800	11	1	60263.73789	48548.58621	27914.74595	34315.53577	year9900	70	2	3		4.0	1.0	3.55	1.0	0.0		2.0		3.0	180.0	6.0	810.0	1.0	2.0	1.0	2.0	7.3			182.0	68.0	182.0	72.0	180.0	68.0			1.0	1.0	1.0	1.0	2.0		228.0	59.0	88.0	0.7	4.4
862	2	2	11211.0266	10806.85597	5912.997453	6156.151485	year9900	53	1	1		2.0	1.0		1.0	1.0	2.0	1.0	1.0					3.0				8.8	13626.74193	9.161	146.0	78.0	136.0	80.0	146.0	82.0			1.0	1.0	1.0	1.0			265.0	28.0	473.0	0.7	4.3
924	4	1	16956.77782	17232.04724	9893.308533	9890.580338	year9900	42	2	1		4.0	1.0	1.5	1.0	1.0	2.0	1.0	3.0					2.0	2.0			8.1			130.0	66.0	124.0	74.0	126.0	66.0			2.0				1.0	2.0	212.0	25.0	208.0	0.4	4.1
925	7	2	35821.11956	33738.59267	17961.95882	19394.61178	year9900	73	1	3		4.0	2.0	1.82	1.0	0.0		2.0						1.0	2.0	1.0	2.0	6.1			140.0	66.0	142.0	68.0	132.0	0.0			1.0	1.0	1.0	1.0	2.0		180.0	27.0	356.0	1.6	4.5
964	2	1	84417.89779	63952.00041	32432.92698	36518.34373	year9900	62	2	5		1.0	1.0	0.94	1.0	1.0	2.0	2.0						1.0	2.0	1.0	2.0	12.0			116.0	68.0	116.0	66.0	114.0	68.0			2.0						168.0	48.0	91.0	0.5	4.3
972	4	2	8504.684161	8645.535432	4100.530685	3977.751399	year9900	79	1	4		1.0	3.0	1.59	2.0	0.0		2.0						1.0	2.0	1.0	1.0	5.9			166.0	48.0	164.0	46.0	152.0	60.0			1.0	1.0	1.0	1.0			238.0	58.0	105.0	1.4	4.3
996	10	2	2352.174597	2195.978274	1345.272475	1291.955392	year9900	62	2	1		2.0	1.0		2.0	0.0		1.0	3.0					2.0				8.7	3203.899442	10.311			154.0	0.0	146.0	36.0			1.0	1.0	1.0	1.0	1.0	1.0	216.0	36.0	227.0	0.5	4.1
1010	1	1	26756.12059	21554.78356	9718.103921	15281.61913	year9900	85	2	3		3.0	1.0	1.48	1.0	1.0	1.0	1.0	3.0	9.0	30.0	2.5	168.75	1.0	1.0	2.0	1.0	8.3			196.0	86.0	198.0	76.0	184.0	74.0			1.0	1.0	1.0	1.0	2.0		236.0	36.0	407.0	1.3	4.1
1026	11	2	69904.37555	57942.72979	29385.35639	30696.31463	year9900	62	2	3		3.0	1.0		2.0	1.0	3.0	1.0	3.0	4.0	120.0	3.5	420.0	1.0	2.0	1.0	2.0	6.4			112.0	68.0	108.0	66.0	104.0	62.0			1.0	1.0	1.0	1.0	2.0		156.0	35.0	120.0	0.5	4.6
1030	7	1	13382.81318	12354.73702	7111.254316	7665.937109	year9900	69	2	4		2.0	2.0	0.96	2.0	1.0	3.0	1.0	3.0					1.0	2.0	1.0	2.0	7.9	22276.65204	8.117	184.0	66.0			174.0	62.0	170.0	60.0	1.0	1.0	1.0	1.0	1.0	2.0	247.0	62.0	137.0	0.5	4.1
1031	7	1	10920.15265	10519.56133	5389.14493	5733.797288	year9900	65	1	4		1.0	2.0	0.86	1.0	0.0		1.0	1.0					1.0	1.0	2.0	2.0	5.2			144.0	66.0	130.0	66.0	136.0	64.0			1.0	2.0	1.0	1.0			174.0	56.0	83.0	1.6	4.0
1065	13	2	16629.6652	14743.5946	7849.285285	8906.316975	year9900	73	1	2		1.0	3.0	0.86	1.0	3.0	2.0	1.0	3.0					2.0	2.0			5.7	19599.11787	5.856	134.0	78.0			130.0	80.0	136.0	74.0	2.0				2.0		241.0	39.0	180.0	0.8	4.3
1161	7	1	64278.2997	58073.18194	29021.32939	30263.44581	year9900	57	1	3		3.0	1.0	3.52	1.0	0.0		1.0	3.0	6.0	120.0	5.0	900.0	2.0	2.0			5.3	68016.55931	7.233	138.0	76.0	142.0	74.0	138.0	64.0			2.0				1.0	1.0	181.0	37.0	189.0	0.9	4.4
1171	12	1	2435.921653	2376.246902	1447.23878	1441.805478	year9900	62	1	1		4.0	1.0	3.25	1.0	0.0		1.0	3.0	4.0	120.0	3.5	420.0	1.0	2.0	1.0	2.0	10.8	4189.78117	17.033	124.0	64.0	126.0	66.0	120.0	66.0			2.0				1.0	1.0	274.0	33.0	689.0	0.8	4.8
1177	11	2	15829.5464	14909.2665	8104.258101	9834.728761	year9900	82	1	3		3.0		1.94	2.0			1.0	3.0					3.0				6.4	21209.07538	9.109	126.0	80.0	130.0	66.0	120.0	64.0			2.0				2.0		211.0	33.0	189.0	1.3	4.6
1197	3	2	7942.650037	7591.373406	4358.379377	4358.78391	year9900	40	2	1		1.0	1.0	0.95	1.0	1.0	3.0	2.0						2.0	2.0			6.5			112.0	82.0	118.0	78.0	118.0	84.0			2.0						161.0	53.0	136.0	0.5	4.4
1226	3	2	51510.57176	46199.88286	24240.83988	25421.17041	year9900	60	1	3		5.0	1.0	4.1	1.0	2.0	1.0	1.0	3.0	13.0	120.0	7.0	2730.0	1.0	1.0	2.0	2.0	7.7	0.0	12.922	142.0	78.0	142.0	74.0	134.0	74.0			2.0				1.0	1.0	178.0	44.0	129.0	0.7	4.6
1229	7	1	22409.70043	17271.45115	7786.937719	11274.70104	year9900	85	2	3		2.0	2.0	1.08	2.0			2.0						2.0	2.0			7.8			172.0	78.0							1.0	1.0	1.0	1.0	2.0		240.0	53.0	153.0	0.7	4.2
1243	11	1	11360.07749	10230.61461	5972.129643	6230.058228	year9900	45	2	1		4.0	1.0	4.69	2.0			1.0	1.0					1.0	2.0	1.0	1.0	7.5	18104.09313	9.967	114.0	68.0	108.0	66.0			112.0	70.0	2.0				2.0		190.0	34.0	248.0	0.4	4.3
1279	9	2	12278.35698	10885.79448	5795.446006	6507.330331	year9900	72	1	3		4.0	2.0	0.85	1.0	4.0	3.0	1.0	1.0					1.0		1.0	1.0	9.6			124.0	66.0	122.0	62.0	128.0	58.0			2.0				2.0		223.0	44.0	267.0	0.9	4.1
1295	7	2	41893.94848	37410.9397	19629.3268	20195.57233	year9900	60	1	3		3.0	1.0	5.0	1.0	5.0	1.0	1.0	3.0					2.0	2.0			6.3	43516.86452	7.256	138.0	90.0	150.0	92.0	142.0	94.0			2.0				1.0	1.0	190.0	66.0	134.0	0.8	4.4
1315	12	2	69756.1714	65127.83067	32546.7998	34038.43355	year9900	54	1	3		4.0	3.0		1.0	0.0		1.0	3.0	9.0	300.0	6.0	4050.0	2.0	2.0			11.3											2.0				2.0		204.0	31.0	308.0	0.8	4.5
1328	11	2	79769.64359	70771.44273	35367.1227	38491.78376	year9900	54	1	3		5.0	1.0	4.44	1.0	1.0	2.0	1.0	3.0	60.0	40.0	5.0	3000.0	1.0	2.0	2.0	2.0	6.0			118.0	70.0	114.0	72.0	114.0	70.0			2.0				2.0		247.0	35.0	338.0	0.8	4.5
1352	5	1	56609.39977	53318.30785	27975.8407	29593.69128	year9900	67	1	3		3.0	1.0	5.0	2.0	0.0		2.0						1.0	2.0	1.0	2.0	7.5	85997.10039	11.085	136.0	0.0	134.0	0.0	128.0	0.0			2.0				2.0		203.0	32.0	222.0	0.8	5.0
1374	4	2	8724.684797	8645.535432	4100.530685	4424.683154	year9900	75	1	4		1.0	1.0	0.94	2.0	0.0		2.0						1.0	2.0	1.0	2.0	7.2			138.0	84.0	136.0	80.0	136.0	84.0			2.0				1.0		189.0	66.0	74.0	1.2	4.3
1382	12	1	18941.63559	15818.61224	8598.552878	10394.26811	year9900	84	1	3		2.0	1.0	2.89	1.0	7.0	1.0	1.0	1.0					1.0	1.0	1.0	2.0	9.5	0.0	16.122	142.0	66.0	142.0	64.0	138.0	64.0			2.0				2.0		229.0	61.0	205.0	1.1	4.2
1529	1	2	105511.377	102634.2281	49780.08904	51004.96126	year9900	46	1	3		3.0	1.0	3.11	1.0	0.0		1.0	1.0	17.0	60.0	4.0	1020.0	1.0	2.0	1.0	2.0	6.0			106.0	62.0	104.0	72.0	112.0	74.0			2.0				1.0	1.0	160.0	38.0	146.0	0.6	4.6
1532	1	3	14247.5969	10874.70619	5911.184545	8179.716103	year9900	85	1	3		1.0	1.0	0.9	1.0	4.0	3.0	1.0	3.0	60.0	45.0	3.5	2362.5	1.0	2.0	1.0	2.0	5.7			160.0	60.0	164.0	70.0	166.0	52.0			2.0				2.0		205.0	87.0	59.0	0.6	4.5
1578	11	2	11886.01011	12082.86159	5730.835885	6013.487977	year9900	70	1	4		1.0	2.0	0.0	1.0	0.0		2.0						1.0	2.0	1.0	2.0	5.7			160.0	110.0	168.0	108.0	166.0	108.0			1.0	1.0	1.0	1.0	2.0		157.0	39.0	69.0	1.8	4.1
1590	10	2	31946.81448	29990.30161	15097.48306	15978.31211	year9900	54	1	4		5.0		5.0	1.0	4.0	2.0	2.0		4.0	30.0	7.0	210.0	1.0	2.0	2.0		7.4					140.0	78.0	140.0	80.0	140.0	72.0	1.0	1.0	1.0	1.0	1.0	1.0	194.0	36.0	79.0	0.8	4.7
1623	12	1	2462.789845	1900.997522	1157.791024	1247.692495	year9900	81	1	1		1.0	1.0		1.0	2.0	2.0	2.0		30.0	40.0	3.5	1050.0	1.0	2.0	2.0	2.0	5.8			148.0	60.0	142.0	66.0	146.0	66.0			1.0	1.0	1.0	1.0	2.0		202.0	68.0	55.0	0.7	4.3
1627	1	1	118505.2523	106140.0443	51480.49494	53315.11819	year9900	46	1	3		4.0	1.0	1.78	2.0	3.0	3.0	2.0		4.0	30.0	4.0	120.0	2.0	2.0			8.2	112095.4295	9.417	106.0	74.0	104.0	80.0	108.0	74.0			2.0				2.0		222.0	33.0	228.0	0.5	4.4
1663	9	2	20161.35296	16791.47016	8391.322295	10090.01153	year9900	59	1	2		2.0	1.0	1.07	1.0	1.0	2.0	1.0	3.0					1.0	2.0	1.0	2.0	7.8			164.0	68.0	166.0	82.0			162.0	72.0	1.0	1.0	2.0		1.0	2.0	260.0	41.0	102.0	0.7	4.6
1672	1	2	55430.8248	49207.48266	24955.32089	25032.60507	year9900	68	2	3		3.0	2.0		2.0	0.0		1.0	1.0					1.0	2.0	1.0	2.0	5.8			180.0	84.0	178.0	82.0	170.0	70.0			1.0	2.0	2.0				245.0	55.0	158.0	0.6	4.2
1817	10	1	84832.47535	64266.06964	36952.07517	48884.91887	year9900	72	2	3		2.0	2.0	1.3	2.0	0.0		1.0	3.0					2.0	2.0			11.4	113369.8599	18.222	156.0	54.0	162.0	54.0					2.0						271.0	36.0	270.0	0.5	4.4
1851	9	2	6980.014803	6916.692889	3280.55002	3182.322834	year9900	66	1	2		1.0	1.0		1.0	0.0		1.0	3.0					2.0	2.0			6.5	9033.39111	6.056			134.0	58.0	128.0	66.0			1.0	1.0	1.0	1.0	1.0	1.0	254.0	33.0	163.0	0.8	4.7
1873	7	2	24998.47916	23645.45594	12934.63936	12898.39133	year9900	55	2	2		1.0	1.0	0.89	2.0			2.0						1.0	2.0	1.0	2.0	9.2	37481.78094	12.061	150.0	74.0	140.0	70.0			138.0	70.0	2.0				1.0	1.0	216.0	47.0	338.0	0.5	4.4
1906	3	2	53210.12825	47161.25098	23917.58505	24984.61159	year9900	60	2	3		1.0	1.0	2.13	2.0	0.0		2.0						2.0	2.0			6.5			130.0	82.0	140.0	84.0	142.0	84.0			1.0	1.0	1.0	1.0	1.0	2.0	219.0	61.0	90.0	0.6	4.4
1939	1	1	112164.859	106280.5729	52060.6673	55033.66259	year9900	48	2	3		3.0	1.0	5.0	1.0	2.0	2.0	2.0						1.0	2.0	1.0	2.0	8.4			134.0	80.0	132.0	76.0	136.0	70.0			1.0	1.0	1.0	1.0	2.0		205.0	51.0	99.0	0.7	4.3
1980	11	2	37966.01002	31155.96856	16604.47593	17100.96021	year9900	47	2	4		2.0		0.73	1.0	3.0	1.0	2.0		13.0	30.0	3.5	341.25	1.0	1.0	2.0	1.0	11.7			140.0	80.0	138.0	78.0	130.0	72.0			1.0	1.0	1.0	1.0	1.0	1.0	380.0	58.0	279.0	0.8	4.0
1990	7	1	66366.36151	62508.03062	32797.64076	34694.33737	year9900	68	1	3		5.0	1.0		2.0	6.0	3.0	1.0	3.0	9.0	300.0	3.5	2362.5	1.0	2.0	1.0	2.0	8.8	100819.2045	11.539	118.0	68.0	112.0	68.0	114.0	68.0			1.0	2.0	1.0	1.0	1.0	1.0	157.0	34.0	164.0	1.0	4.9
1999	13	2	27586.76759	24457.98594	12832.97888	14116.66364	year9900	68	1	3		1.0	3.0	0.96	2.0	2.0	3.0	1.0	1.0					1.0	2.0	1.0	2.0	8.7	41021.9911	8.689	144.0	74.0	134.0	72.0	126.0	72.0			2.0				2.0		185.0	26.0	443.0	0.8	4.5
2006	3	2	2271.50622	2036.705496	1205.45874	1170.090829	year9900	69	2	1		2.0	1.0		1.0	0.0		2.0						1.0	1.0	2.0	2.0	7.9			134.0	62.0	122.0	66.0	124.0	68.0			1.0	1.0	1.0	1.0	2.0		188.0	41.0	219.0	0.6	4.1
2085	1	2	46393.04425	38454.526	22110.80502	29250.99347	year9900	74	2	3		1.0	2.0	1.49	1.0	0.0		1.0	3.0	9.0	20.0	3.5	157.5	2.0	2.0			5.9	64334.86085	7.139	116.0	52.0	110.0	48.0	116.0	42.0							2.0		171.0	55.0	94.0	1.2	3.3
2110	3	1	3021.990105	2709.613472	1603.730755	2041.122231	year9900	67	2	1		1.0		0.97	2.0			2.0						1.0	1.0	2.0	2.0	8.0	0.0		150.0	64.0	134.0	60.0	134.0	56.0			2.0				2.0		188.0	68.0	156.0	0.5	4.7
2146	3	2	1910.467602	1706.874374	1039.561497	1169.49061	year9900	73	1	1		1.0	3.0	0.73	1.0	0.0		2.0		7.0	15.0	6.0	157.5	1.0	1.0	1.0	1.0	7.4			134.0	76.0	118.0	76.0	118.0	74.0			1.0	1.0	1.0	1.0	2.0		191.0	39.0	490.0	0.6	4.7
2189	1	3	48850.09509	37285.61631	19563.57027	19934.71318	year9900	65	1	3		5.0	1.0	5.0	1.0	2.0	1.0	1.0	3.0	17.0	120.0	6.0	3060.0	1.0	1.0	2.0	2.0	7.5			150.0	80.0	134.0	50.0	150.0	70.0			2.0				2.0		204.0	49.0	151.0	0.8	4.2
2207	1	2	34637.9444	32624.20358	17368.67352	18681.57433	year9900	73	1	3		2.0	1.0	2.67	1.0	1.0	2.0	1.0	3.0					1.0	2.0	2.0	2.0	6.9	54287.28736	6.25	136.0	76.0	138.0	76.0	134.0	70.0			1.0	1.0	1.0	1.0	2.0		219.0	54.0	106.0	0.9	4.7
2213	6	1	10223.60766	10177.84238	5963.754709	6724.763983	year9900	47	1	1		2.0	1.0	3.46	1.0	1.0	1.0	1.0	3.0	21.0	60.0	3.5	1102.5	1.0	2.0	1.0	2.0	7.8			124.0	82.0	128.0	82.0	124.0	84.0			2.0				1.0	2.0	200.0	31.0	234.0	0.5	4.7
2225	6	1	3330.170227	3203.281881	2129.533962	2045.134302	year9900	62	2	1		2.0	1.0	5.0	2.0	0.0		1.0	3.0	13.0	20.0	4.0	260.0	1.0	2.0	1.0	2.0	10.5	5943.010564	17.422	144.0	76.0	144.0	74.0	148.0	78.0			2.0				2.0		213.0	45.0	229.0	0.5	4.7
2275	7	2	11633.94985	10414.63377	5994.551663	7751.095875	year9900	79	2	4		5.0	3.0	4.13	2.0			2.0						3.0	2.0			7.8			176.0	70.0							1.0	1.0	1.0	1.0	2.0		274.0	60.0	171.0	8.4	4.4
2280	7	2	20421.11978	17882.35484	9530.345045	9928.334253	year9900	47	2	2		1.0	4.0	1.33	1.0	0.0		2.0						1.0	2.0	1.0	2.0	6.6					104.0	60.0	104.0	64.0	106.0	66.0	2.0				2.0		188.0	47.0	94.0	0.4	4.1
2331	3	2	51654.09479	46199.88286	24240.83988	25421.17041	year9900	62	1	3		3.0	1.0	3.89	1.0	4.0	2.0	1.0	1.0	10.0	60.0	4.0	600.0	1.0	1.0	1.0	2.0	8.7			128.0	74.0	118.0	72.0	120.0	70.0			2.0				1.0	1.0	215.0	63.0	111.0	0.8	4.7
2337	3	1	2383.938711	2266.952726	1374.183324	1501.537057	year9900	62	1	1		1.0		2.67	2.0	0.0		2.0		13.0	15.0	3.5	170.625	1.0	1.0	2.0	1.0	7.8			140.0	78.0	144.0	74.0	148.0	78.0			1.0	1.0	1.0	2.0	1.0	1.0	191.0	43.0	346.0	7.0	4.9
2342	8	2	36538.21478	34413.99824	18321.53537	19782.86831	year9900	74	1	3		4.0	1.0		1.0	1.0	3.0	1.0	3.0					1.0	2.0	1.0	2.0	9.5					112.0	54.0	120.0	52.0	122.0	48.0	2.0				1.0	1.0	204.0	34.0	198.0	1.0	4.8
2349	7	1	26272.39006	23461.02088	12309.87646	12664.97843	year9900	64	1	5		5.0	3.0	1.07	1.0	0.0		1.0	1.0	30.0	30.0	3.5	787.5	2.0	2.0			6.9	29878.59319	7.294	132.0	54.0			120.0	56.0	122.0	50.0	2.0				1.0	2.0	273.0	36.0	138.0	0.9	4.2
2353	5	1	95374.71485	84733.60223	44697.62906	46380.9781	year9900	57	2	3		4.0		0.76	1.0	2.0	3.0	2.0						1.0	2.0	1.0	2.0	7.3			132.0	66.0							1.0	1.0	1.0	2.0	1.0	1.0	190.0	32.0	215.0	0.8	4.4
2360	3	2	1965.829033	1890.925717	1158.39503	1474.328432	year9900	64	2	1		1.0	2.0	0.96	2.0	0.0		2.0						1.0	2.0	1.0	2.0	7.9			144.0	78.0	144.0	78.0	142.0	78.0			2.0						203.0	39.0	243.0	0.4	4.5
2373	6	2	47606.3431	42294.82569	22310.84693	23151.09156	year9900	59	2	3		4.0	1.0	2.13	1.0	0.0		2.0						1.0	2.0	2.0	1.0	8.6			128.0	80.0	122.0	74.0	124.0	80.0			2.0				2.0		169.0	48.0	104.0	0.6	4.3
2418	6	2	74791.19713	71859.64836	37906.51904	38035.87765	year9900	50	2	5		4.0	1.0	5.0	2.0	0.0		2.0		2.0	10.0	3.5	17.5	1.0	2.0	1.0	2.0	7.1	110529.476	5.917	154.0	100.0			156.0	104.0	158.0	102.0	1.0	1.0	1.0	1.0	1.0	2.0	185.0	41.0	196.0	0.6	4.2
2476	4	2	35252.90267	34379.16771	17411.84312	17638.0349	year9900	41	1	2		1.0	1.0	0.55	2.0	0.0		2.0						1.0	2.0	1.0	2.0	13.0	0.0	22.85	84.0	62.0	88.0	70.0	86.0	70.0			2.0						222.0	37.0	171.0	0.6	4.3
2477	5	2	29114.90122	27197.17812	14494.65096	15176.27399	year9900	49	2	4		5.0	5.0	3.65	1.0	3.0	3.0	1.0	3.0	30.0	20.0	5.0	750.0	1.0	2.0	1.0	2.0	11.0			162.0	84.0	158.0	86.0			150.0	82.0	2.0				2.0		253.0	37.0	225.0	0.8	4.1
2500	11	1	47085.14893	46803.04141	25602.40171	25552.7645	year9900	50	2	3		2.0	3.0	1.42	1.0	0.0		2.0						2.0	2.0			6.5			118.0	70.0	126.0	68.0	130.0	70.0			1.0	1.0	1.0	1.0	2.0		150.0	51.0	123.0	0.7	3.8
2557	1	1	19765.0133	17649.98878	9396.609236	11390.85633	year9900	78	1	3		3.0	1.0	1.24	2.0			1.0	3.0					2.0	2.0			6.2			126.0	50.0	136.0	0.0	124.0	66.0			2.0				2.0		158.0	32.0	175.0	1.3	4.2
2583	11	2	57073.79806	43237.08186	24860.70656	30161.48454	year9900	70	2	3		1.0			2.0			2.0						1.0	2.0	1.0	2.0	8.1	0.0	12.373	154.0	60.0	148.0	76.0	148.0	76.0			2.0				2.0		223.0	39.0	267.0	0.5	4.1
2615	1	2	39065.10675	32624.20358	17368.67352	18240.16713	year9900	72	1	3		2.0	1.0	1.82	1.0	24.0	3.0	2.0						2.0	2.0			6.7			130.0	76.0	130.0	74.0	130.0	70.0			1.0	1.0	1.0	1.0	1.0	1.0	187.0	45.0	170.0	1.1	5.0
2630	5	1	11302.22174	11251.62812	6098.58371	6360.609191	year9900	49	1	1		3.0	3.0	1.08	2.0	0.0		1.0	2.0	30.0	60.0	6.0	2700.0	1.0	1.0	2.0	1.0	7.0	0.0		110.0	64.0	104.0	66.0	104.0	64.0			2.0				2.0		137.0	75.0	60.0	0.4	3.4
2682	11	1	114011.3157	91938.07952	48498.04642	50696.73997	year9900	52	2	3		2.0	1.0	3.95	1.0	2.0	3.0	2.0						1.0	1.0	1.0	1.0	7.0			158.0	78.0	154.0	78.0	150.0	76.0			1.0	1.0	1.0	1.0	1.0	1.0	221.0	48.0	235.0	1.0	3.9
2684	5	2	13382.81318	12354.73702	7111.254316	7488.254763	year9900	70	2	4		2.0	2.0	1.96	1.0	0.0		1.0	1.0					1.0	1.0	2.0	2.0	6.4			124.0	70.0	126.0	74.0	120.0	76.0			2.0				2.0		218.0	59.0	173.0	0.7	4.3
2711	4	1	4549.369492	4623.222102	2736.332524	2656.049092	year9900	72	2	1		4.0	1.0	5.0	2.0			2.0						1.0	2.0	1.0	2.0	5.9			148.0	70.0	148.0	74.0	134.0	70.0			1.0	2.0	1.0	1.0	1.0	1.0	204.0	49.0	153.0	0.7	4.4
2718	8	2	117648.6893	114440.5727	55506.45245	56872.22565	year9900	49	1	3		4.0		2.59	1.0	0.0		1.0	3.0					1.0	2.0	1.0	2.0	6.6	165266.5243	7.033	104.0	80.0	124.0	76.0	120.0	82.0			1.0	1.0	1.0	1.0	1.0	1.0	226.0	31.0	185.0	0.6	4.2
2723	6	1	4631.799099	3828.027887	2326.220951	2779.219552	year9900	66	1	1		3.0	2.0	2.18	1.0	3.0	3.0	1.0	2.0	4.0	120.0	6.0	720.0	1.0	2.0	1.0	2.0	9.3			132.0	86.0	130.0	86.0	122.0	82.0			1.0	2.0	1.0	2.0	1.0	1.0	234.0	35.0	344.0	0.8	4.4
2816	4	1	3976.549013	3781.409557	2297.891864	2510.851154	year9900	63	1	1		1.0	1.0	4.59	2.0	0.0		2.0		2.0	60.0	4.0	120.0	1.0	2.0	1.0		8.8							154.0	40.0	146.0	50.0	1.0	1.0	1.0	1.0	2.0		221.0	45.0	114.0	0.7	4.7
2820	7	2	93705.03579	83927.55981	40706.90139	42640.96885	year9900	48	1	2		3.0	5.0	5.0	1.0	1.0	1.0	2.0		30.0	90.0	8.0	5400.0	1.0	2.0	2.0	1.0	10.8	123911.5338	9.428			148.0	84.0	150.0	94.0	146.0	88.0	2.0				2.0		187.0	37.0	173.0	0.8	4.3
2830	7	2	11281.2679	10414.63377	5994.551663	6312.350544	year9900	66	2	4		3.0	2.0	1.92	2.0			2.0		1.0	10.0	4.0	10.0	1.0	1.0	2.0	1.0	6.1	0.0	7.589	194.0	60.0	190.0	70.0	178.0	64.0			2.0						147.0	65.0	55.0	0.9	4.0
2850	7	1	22967.05008	23232.40519	12381.63763	13901.20811	year9900	56	2	4		2.0	5.0		2.0	0.0		2.0						1.0	2.0	1.0	2.0	7.1			134.0	64.0	130.0	66.0	130.0	60.0			1.0	2.0	2.0		2.0		192.0	70.0	62.0	0.4	4.1
2864	3	1	2050.039716	1971.927748	1266.588395	1216.389792	year9900	71	2	1		1.0	3.0	0.64	2.0	0.0		2.0						1.0	2.0	1.0	2.0	6.0	3534.739688	6.372	152.0	68.0	150.0	72.0	140.0	70.0			2.0				2.0		223.0	59.0	126.0	0.5	4.3
2897	10	2	43660.42317	38708.63133	20607.93847	23383.12668	year9900	77	1	2		1.0	1.0	2.17	2.0	0.0		2.0						1.0	2.0	2.0	2.0	7.0			136.0	60.0	130.0	64.0	130.0	62.0			2.0				2.0		208.0	47.0	121.0	0.8	4.6
2899	1	2	88095.46771	72822.62049	38414.49427	39163.23469	year9900	56	2	3		2.0	1.0	2.49	2.0			1.0	3.0	4.0	60.0	4.0	240.0	1.0	2.0	1.0	2.0	8.9	113805.493	9.967	128.0	82.0	128.0	80.0	128.0	76.0			2.0				1.0	1.0	205.0	46.0	153.0	0.7	4.6
2929	5	1	3111.241021	3161.74764	1871.334041	1816.429486	year9900	61	2	1		1.0	1.0	4.52	2.0	0.0		1.0	1.0					1.0	2.0	1.0	1.0	7.3	5278.411111	11.672	162.0	74.0	164.0	74.0	156.0	68.0			1.0	1.0	1.0	1.0	1.0	1.0	169.0	45.0	124.0	0.4	4.6
3013	6	2	2003.209754	1926.882133	1237.655158	1575.20547	year9900	73	2	1		2.0	3.0	1.26	2.0			1.0	3.0					1.0	2.0	2.0	2.0	6.0			136.0	70.0	130.0	68.0	124.0	74.0			2.0				1.0	1.0	180.0	56.0	115.0	0.6	4.5
3085	6	2	3374.544258	3291.875308	2004.896714	2435.049396	year9900	68	1	1		3.0	1.0	2.27	2.0	3.0	3.0	1.0	3.0					2.0	2.0			7.1											1.0	1.0	1.0	1.0	1.0	1.0	232.0	38.0	250.0	1.1	4.4
3089	1	2	52607.88908	46701.48421	23684.41671	23757.76503	year9900	67	2	3		2.0	2.0		2.0			2.0		5.0	20.0	3.5	87.5	1.0	2.0	1.0	2.0	6.0			134.0	68.0	136.0	66.0	132.0	60.0			1.0	1.0	1.0	1.0			208.0	43.0	175.0	0.4	4.3
3095	4	1	2385.724946	2131.484861	1298.167942	1460.418862	year9900	64	1	1		1.0	1.0	1.19	1.0	0.0		2.0		60.0	15.0	6.0	1350.0	2.0	2.0			9.0	2968.181797	11.2			136.0	60.0	134.0	50.0	126.0	52.0	1.0	1.0	1.0	1.0	2.0		194.0	42.0	266.0	0.6	4.3
3104	5	1	133270.6891	119364.8093	57894.82659	60645.52724	year9900	41	1	3		3.0			1.0	30.0	3.0	1.0	1.0					1.0	1.0	2.0	2.0	11.1	0.0		106.0	76.0	106.0	80.0	106.0	78.0			2.0						228.0	74.0	114.0	1.1	4.5
3265	12	2	11202.04682	10077.6425	4779.77132	5501.053726	year9900	68	1	4		1.0	1.0		1.0	0.0		1.0	3.0					2.0	2.0			6.6			140.0	92.0	144.0	94.0	142.0	92.0			2.0				1.0	1.0	236.0	92.0	77.0	1.0	4.5
3266	11	1	28229.982	21546.98523	11471.3161	11406.41486	year9900	78	1	3		1.0	1.0	1.16	2.0	0.0		1.0	3.0					1.0	2.0	2.0	2.0	4.9	33146.20655	5.606	134.0	68.0	134.0	72.0	128.0	66.0			2.0				2.0		163.0	44.0	100.0	1.2	4.0
3273	7	1	22967.05008	23232.40519	12381.63763	12823.39691	year9900	56	2	4		2.0	1.0	4.67	1.0	3.0	2.0	1.0	1.0					2.0	2.0			9.1	28667.2654	13.267	126.0	92.0	124.0	92.0	128.0	84.0			1.0	1.0	1.0	1.0	1.0	2.0	272.0	36.0	404.0	0.8	4.4
3342	11	1	24303.37785	21546.98523	11471.3161	14046.57667	year9900	71	1	3		1.0	1.0	1.07	1.0	0.0		1.0	1.0					1.0	1.0	1.0	2.0	8.8	0.0	16.75	184.0	78.0	192.0	84.0	194.0	86.0			1.0	1.0	1.0	1.0	2.0		282.0	32.0	317.0	0.8	4.4
3350	9	2	7180.08478	6916.692889	3543.404448	3691.634922	year9900	67	1	4		2.0	1.0	1.87	1.0	3.0	3.0	1.0	3.0	60.0	30.0	5.0	2250.0	1.0	2.0	2.0	2.0	8.8			160.0	88.0	150.0	86.0			152.0	86.0	1.0	1.0	1.0	1.0	2.0		199.0	49.0	93.0	1.4	4.3
3359	2	2	65271.47376	49819.4962	26140.0323	31530.92433	year9900	65	1	3		2.0	1.0	1.36	1.0	0.0		1.0	3.0					1.0	1.0	2.0	1.0	7.6	0.0		192.0	78.0			192.0	68.0			1.0	1.0	1.0	1.0	1.0	1.0	211.0	45.0	219.0	2.3	4.1
3415	5	2	7581.714418	7383.277804	4354.948874	4415.142074	year9900	43	2	1		1.0	3.0	0.74	1.0	15.0	3.0	1.0	1.0	2.0	30.0	3.5	52.5	1.0	1.0	1.0	1.0	9.6			122.0	74.0	122.0	64.0	128.0	68.0			2.0						162.0	29.0	266.0	0.6	3.9
3423	5	2	13455.88377	10553.67786	6074.583948	7317.426466	year9900	61	2	4		1.0	5.0		1.0	0.0		2.0						1.0	2.0	1.0	2.0	7.4	21263.90562	10.856			144.0	68.0	138.0	68.0			1.0	1.0	1.0	1.0	1.0	1.0	190.0	75.0	58.0	0.5	4.0
3504	5	2	13382.81318	12354.73702	7111.254316	7488.254763	year9900	79	2	4		2.0	2.0	0.72	1.0	0.0		1.0	3.0					1.0	1.0	2.0	1.0	6.0			156.0	60.0	152.0	62.0			142.0	60.0	1.0	1.0	1.0	1.0	2.0		168.0	66.0	54.0	1.0	4.3
3535	10	2	2340.80581	1934.59814	1175.619107	1404.554286	year9900	60	1	1		2.0	1.0		1.0	0.0		2.0						1.0	2.0	1.0	1.0	8.9	4081.531931	10.044	122.0	54.0	126.0	62.0	126.0	64.0			1.0	1.0	1.0	1.0	1.0	1.0	239.0	34.0	261.0	0.9	4.3
3536	8	1	68036.20265	63521.98231	31744.29764	33199.15237	year9900	52	1	3		4.0		3.6	1.0	2.0	1.0	1.0	3.0	1.0	240.0	4.5	270.0	1.0	2.0	2.0	2.0	5.0	96474.30638	7.533	128.0	68.0	122.0	66.0	130.0	78.0			2.0				2.0		210.0	60.0	57.0	0.7	4.9
3548	6	2	1675.383228	1667.88349	1015.814335	1051.006576	year9900	64	1	1		4.0	1.0	1.51	1.0	12.0	3.0	2.0						1.0	2.0	1.0	1.0	7.8	0.0	8.15	118.0	62.0	102.0	60.0	106.0	64.0			1.0	1.0	1.0	1.0	1.0	1.0	180.0	61.0	64.0	0.7	4.3
3551	4	1	23177.47257	19843.21381	11627.22465	11933.0719	year9900	46	1	1		1.0	1.0	0.75	1.0	2.0	1.0	2.0						2.0	2.0			12.0			128.0	78.0	124.0	74.0			130.0	78.0	2.0				2.0		233.0	31.0	343.0	0.5	4.5
3573	10	2	62038.59437	54098.53619	28385.22248	30026.74772	year9900	66	1	3		2.0		1.46	2.0	0.0		2.0		9.0	60.0	3.5	472.5	2.0				7.6			122.0	78.0			122.0	88.0	122.0	84.0	2.0				2.0		218.0	32.0	119.0	0.9	4.7
3575	13	1	1724.261671	1425.044917	865.973143	893.020403	year9900	70	1	1		1.0	2.0	0.78	1.0	2.0	3.0	1.0	3.0	30.0	25.0	3.5	656.25	2.0	2.0			6.8	1844.127874	7.406	134.0	78.0	126.0	78.0	124.0	78.0			2.0				2.0		154.0	22.0	165.0	0.9	4.2
3596	1	1	26716.8506	26054.6452	13885.74161	14144.7594	year9900	48	2	4		3.0	3.0	2.44	1.0	2.0	2.0	1.0	1.0					2.0	2.0			6.8	0.0	5.828	116.0	76.0	114.0	76.0	122.0	76.0			2.0				2.0		192.0	38.0	155.0	0.8	4.2
3618	5	2	11338.79205	10519.56133	5389.14493	5903.336067	year9900	73	1	4		4.0	1.0		1.0	0.0		1.0	3.0					1.0	1.0	1.0	1.0	9.4	0.0	20.1	192.0	20.0							1.0	1.0	1.0	1.0	2.0		230.0	52.0	231.0	1.2	4.0
3624	10	1	3428.681132	2833.690907	1717.729155	2030.310045	year9900	65	1	1		1.0	1.0		1.0	0.0		1.0	3.0					1.0	2.0	1.0		5.9			126.0	74.0	128.0	74.0	114.0	74.0			1.0	1.0	1.0	1.0	1.0	1.0	209.0	49.0	175.0	1.0	4.6
3628	3	1	3021.990105	2709.613472	1603.730755	1556.677625	year9900	65	2	1		1.0	1.0		2.0			1.0	3.0	60.0	20.0	3.5	1050.0	2.0				7.3			128.0	68.0	130.0	68.0	126.0	72.0			1.0	2.0	1.0	1.0	1.0	2.0	250.0	36.0	317.0	0.5	4.5
3743	4	1	2637.625962	2462.47422	1581.671171	2013.046255	year9900	76	2	1		1.0	2.0	0.32	2.0	0.0		1.0	3.0					1.0	2.0	1.0	2.0	12.7			112.0	0.0			110.0	18.0			1.0	1.0	1.0	1.0			168.0	68.0	158.0	0.9	3.7
3780	4	1	2541.667788	2270.809308	1383.022652	1555.879099	year9900	66	1	1		1.0	1.0	1.08	1.0	0.0		2.0		13.0	30.0	3.5	341.25	1.0	2.0	2.0	2.0	6.9	4521.27076	4.667	118.0	70.0	120.0	80.0	118.0	76.0			1.0	1.0	1.0	1.0	2.0		133.0	34.0	76.0	0.9	4.8
3815	5	1	9518.656779	9366.377298	5467.630407	5547.085639	year9900	44	2	1		5.0	1.0	3.24	1.0	1.0	3.0	1.0	3.0					2.0				7.2											1.0	2.0	2.0		2.0		178.0	37.0	172.0	0.5	4.7
3925	9	2	8803.566288	7880.893417	4675.704681	6045.795799	year9900	64	2	2		1.0	4.0	0.96	1.0	0.0		1.0	3.0					1.0	2.0	1.0	2.0	6.5	17568.64	7.183	126.0	56.0	122.0	56.0	116.0	54.0			1.0	1.0	1.0	1.0	2.0		167.0	33.0	94.0	0.5	3.7
3946	4	1	2185.012896	2131.484861	1298.167942	1418.476878	year9900	61	1	1		2.0	1.0	1.78	1.0	1.0	1.0	1.0	3.0					1.0	2.0	2.0	1.0	5.1			122.0	70.0	118.0	70.0	126.0	70.0			2.0						196.0	66.0	87.0	0.6	4.4
3956	1	2	81938.30368	72822.62049	38414.49427	40862.03662	year9900	59	2	3		5.0	5.0	4.43	1.0	1.0	2.0	1.0	1.0	4.0	30.0	3.5	105.0	1.0	2.0	2.0	2.0	6.3			114.0	74.0	124.0	70.0	124.0	76.0			2.0				1.0	1.0	183.0	43.0	152.0	0.7	4.5
3985	13	1	1989.975069	1644.648202	996.95424	1104.806561	year9900	75	1	1		5.0	1.0	4.03	1.0	2.0	2.0	2.0						3.0	2.0			7.4	2123.574237	7.944	148.0	50.0	150.0	48.0	160.0	58.0			1.0	2.0	2.0		1.0	2.0	179.0	45.0	51.0	0.9	4.5
4033	11	2	15920.33444	14251.77647	8203.169906	10606.89106	year9900	64	2	4		2.0			2.0	0.0		2.0						1.0	2.0	1.0		7.7			126.0	56.0	126.0	60.0	126.0	64.0			1.0	1.0	1.0	1.0	1.0	1.0	177.0	31.0	205.0	1.0	4.3
4037	11	1	54775.40238	48548.58621	27914.74595	34003.23579	year9900	79	2	3		2.0	1.0	0.89	2.0	0.0		1.0	2.0	60.0	10.0	3.5	525.0	1.0	2.0	1.0	1.0	7.7	98810.91391	9.1	140.0	54.0	148.0	50.0	138.0	48.0			1.0	1.0	1.0	1.0	2.0		197.0	46.0	205.0	0.5	4.6
4083	7	1	19194.14896	19019.50737	10319.99073	10519.10624	year9900	44	1	4		2.0	4.0	0.08	2.0	0.0		1.0	1.0					1.0	1.0	2.0	1.0	11.2			130.0	76.0	118.0	82.0	120.0	82.0			2.0				1.0	1.0	225.0	19.0	1027.0	0.8	4.1
4120	2	2	55789.44085	49819.4962	26140.0323	26894.0916	year9900	65	1	3		3.0	1.0		1.0	0.0		1.0	3.0					1.0	2.0	1.0	2.0	6.6	78152.26134	5.767	142.0	62.0	134.0	62.0			138.0	66.0	1.0	1.0	2.0		2.0		205.0	66.0	40.0	0.7	4.5
4170	7	2	8723.171722	8867.641499	4205.874391	4538.354421	year9900	65	1	4		2.0	1.0		1.0	6.0	3.0	1.0	3.0					2.0	2.0			9.4			136.0	86.0					134.0	76.0	2.0				2.0		208.0	45.0	117.0	2.3	4.0
4261	4	1	2385.724946	2131.484861	1298.167942	1460.418862	year9900	72	1	1		1.0	1.0	0.96	1.0	0.0		1.0	3.0					1.0	1.0	1.0	1.0	7.6	0.0	11.956	184.0	66.0	178.0	56.0	178.0	54.0			2.0				2.0		235.0	45.0	223.0	1.0	4.1
4262	5	1	11997.51769	11445.40556	6203.614551	6470.152678	year9900	53	1	1		4.0	1.0	5.0	1.0	3.0	1.0	2.0		2.0	60.0	4.5	135.0	1.0	2.0	1.0	1.0	11.0			152.0	78.0	152.0	80.0			140.0	92.0	2.0				1.0	1.0	268.0	61.0	328.0	0.7	4.6
4273	3	1	11875.39301	10886.95283	6355.267616	6724.13488	year9900	51	2	1		3.0		1.44	2.0	0.0		2.0						1.0	1.0	1.0	1.0	7.9	0.0		140.0	78.0	144.0	80.0	150.0	82.0			1.0	1.0	1.0	1.0	2.0		147.0	39.0	207.0	0.9	3.6
4280	5	1	61546.54307	54549.99001	27664.74592	28898.94319	year9900	64	2	3		3.0	1.0	5.0	1.0	97.0	3.0	2.0						2.0				5.1	63560.55875	7.039	158.0	70.0							1.0	1.0	1.0	1.0	1.0	1.0	179.0	44.0	106.0	0.6	4.2
4303	13	2	10097.43122	9367.889142	4799.146151	5143.686368	year9900	78	1	4		2.0	2.0	1.56	2.0	0.0		1.0	3.0					1.0	2.0	1.0	1.0	7.2			138.0	60.0	130.0	60.0	136.0	60.0			1.0	1.0	1.0	1.0	1.0	1.0	225.0	39.0	303.0	0.8	5.1
4337	8	1	10159.83891	9787.13869	5013.926645	5223.673157	year9900	66	1	4		2.0		5.0	1.0	2.0	3.0	2.0		6.0	90.0	3.5	472.5	2.0				6.8			112.0	72.0	112.0	70.0	112.0	74.0			2.0						192.0	31.0	189.0	0.9	4.5
4385	3	2	15920.33444	14251.77647	8203.169906	9727.277114	year9900	68	2	4		3.0		2.84	2.0			1.0	1.0					1.0	1.0	2.0	2.0	8.9	28266.75519		110.0	70.0	112.0	74.0	112.0	72.0			1.0	1.0	1.0	1.0	2.0		322.0	53.0	112.0	0.6	4.1
4438	1	1	32787.96185	29279.37108	15362.73476	18244.93573	year9900	67	1	3		3.0	1.0	1.24	1.0	0.0		2.0		4.0	45.0	5.0	225.0	1.0	1.0	1.0	1.0	8.9					162.0	68.0	160.0	66.0	160.0	68.0	1.0	1.0	1.0	1.0	2.0		177.0	23.0	188.0	0.7	3.8
4459	11	2	25162.42084	25579.15106	13065.26433	12965.58931	year9900	50	1	4		2.0	1.0	0.77	2.0	0.0		1.0	1.0					1.0	1.0	2.0	2.0	11.1			130.0	88.0	124.0	76.0	126.0	78.0			2.0						147.0	35.0	283.0	0.8	4.0
4497	6	2	3092.192296	3142.389686	1859.876707	2367.127826	year9900	62	2	1		5.0	1.0	0.89	2.0			1.0	3.0					1.0	2.0	1.0	2.0	6.8	6878.700172	8.45	120.0	52.0	118.0	54.0	112.0	52.0			1.0	1.0	1.0	1.0	1.0	1.0	188.0	44.0	280.0	1.1	4.6
4526	4	1	10593.3221	10218.98891	5965.343132	6052.03109	year9900	40	2	1		3.0	5.0	1.98	1.0	1.0	2.0	2.0						1.0	2.0	1.0	2.0	8.1			154.0	84.0	152.0	84.0	156.0	76.0			2.0				2.0		156.0	37.0	116.0	0.4	3.9
4579	7	2	33547.21621	31445.59658	18080.77038	22283.75753	year9900	74	2	3		4.0	1.0	4.3				1.0	3.0					1.0	2.0	1.0	2.0	5.8	64754.96804	5.961	126.0	72.0	132.0	68.0	120.0	60.0			2.0				1.0	1.0	232.0	47.0	219.0	0.6	4.3
4601	4	1	12675.38394	12618.64346	6904.321371	7496.515732	year9900	48	1	1		1.0	4.0	0.32	1.0	0.0		1.0	1.0					1.0	2.0	1.0	2.0	8.2			136.0	90.0	134.0	92.0					2.0				2.0		346.0	43.0	323.0	1.4	4.2
4621	11	1	74381.73017	57758.42816	30305.54889	31924.94122	year9900	69	1	3		2.0	1.0	2.45	2.0	0.0		1.0	3.0					2.0	2.0			8.8			140.0	68.0	134.0	72.0	136.0	72.0			2.0				1.0	2.0	271.0	42.0	200.0	0.9	4.2
4624	4	1	2517.05387	2080.261298	1264.135884	1510.308452	year9900	65	1	1		2.0	1.0	1.78	1.0	0.0		1.0	3.0					1.0	1.0	1.0	2.0	10.2			128.0	64.0	126.0	70.0	120.0	68.0			2.0				1.0	1.0	206.0	81.0	112.0	0.8	4.6
4688	8	2	12238.7568	11298.56777	6503.334605	8408.96415	year9900	60	2	4		3.0	3.0	3.35	2.0	0.0		1.0	1.0					1.0	2.0	1.0	2.0	7.3			142.0	72.0	142.0	68.0	134.0	72.0			1.0	2.0	1.0	2.0	2.0		208.0	38.0	124.0	0.8	3.9
4764	9	2	36975.40188	29787.45675	15106.55497	16185.16262	year9900	60	2	2		2.0	2.0	1.08	2.0			2.0						1.0	2.0	2.0	1.0	5.8	47032.89771	6.911					142.0	68.0	138.0	64.0	2.0				1.0	2.0	196.0	53.0	96.0	0.6	4.6
4800	2	2	2014.661692	1665.050875	1009.32195	1005.532699	year9900	67	1	1		1.0	1.0	1.55	1.0	0.0		1.0	3.0					1.0	2.0	1.0	2.0	6.7	2922.00441	9.8	132.0	58.0	138.0	64.0	132.0	62.0			1.0	2.0	2.0		1.0	1.0	192.0	26.0	562.0	0.7	4.5
4803	6	1	37475.93486	37251.40031	19578.74105	19174.10725	year9900	50	2	3		1.0	2.0	0.84	1.0	1.0	1.0	1.0	1.0					2.0	2.0			6.4	45791.46911	8.178	166.0	78.0	156.0	82.0			154.0	78.0	2.0						200.0	57.0	214.0	0.4	4.3
4812	6	1	3723.435795	3476.180773	2129.533962	2139.23845	year9900	64	2	1		1.0	2.0	1.81	2.0			2.0						2.0	2.0			11.6			184.0	82.0	180.0	76.0	170.0	70.0			2.0				2.0		274.0	34.0	751.0	0.4	4.5
4830	1	2	19296.91954	19519.87094	10661.28954	11081.50349	year9900	55	2	4		2.0	5.0		2.0	0.0		1.0	1.0					1.0	1.0	1.0	1.0	9.5					142.0	34.0					1.0	1.0	1.0	1.0	2.0		194.0	55.0	121.0	0.7	4.2
4869	11	2	15920.33444	14251.77647	8203.169906	8003.644964	year9900	63	2	4		2.0	1.0		2.0	0.0		2.0						1.0	2.0	1.0	2.0	7.1			164.0	72.0	174.0	64.0	176.0	70.0			1.0	1.0	1.0	1.0	1.0	1.0	146.0	39.0	158.0	0.7	4.0
4935	13	1	6888.50606	7000.33126	4086.449098	4072.735664	year9900	52	2	1		1.0		1.0				1.0	3.0					1.0	2.0	1.0	1.0	14.0	11835.07169	17.422	126.0	74.0	128.0	76.0	122.0	70.0			2.0				1.0	1.0	220.0	56.0	146.0	0.4	4.2
4974	7	1	11431.88227	10553.67786	6074.583948	7854.579496	year9900	75	2	4		3.0	2.0		2.0	0.0		1.0	3.0					1.0	1.0	2.0	2.0	12.9			182.0	62.0							2.0				1.0	1.0	290.0	78.0	1634.0	1.5	4.3
4982	10	1	50063.93524	46927.59903	23799.08967	23793.15344	year9900	65	2	3		3.0	3.0	1.44	2.0			1.0	1.0					1.0	1.0	2.0	2.0	9.0	0.0	8.85			148.0	50.0	144.0	56.0	132.0	52.0	2.0				2.0		174.0	68.0	72.0	0.8	3.9
4990	4	1	10055.74799	10218.98891	5965.343132	5945.324446	year9900	56	2	1		1.0	1.0	1.63	2.0	0.0		1.0	1.0					1.0	2.0	1.0	2.0	7.7			156.0	58.0	158.0	52.0	150.0	66.0			2.0						203.0	53.0	204.0	0.6	4.5
5009	9	2	48820.85807	44699.85944	22338.18264	23361.9511	year9900	57	1	3		5.0	1.0	5.0	1.0	7.0	1.0	1.0	3.0	3.0	60.0	8.0	360.0	2.0	2.0			5.6	50024.46508	7.611	136.0	72.0	134.0	70.0	148.0	70.0			1.0	1.0	1.0	1.0	2.0		171.0	47.0	96.0	0.8	4.3
5043	1	2	51601.97999	45749.48831	24004.52018	28796.44488	year9900	60	1	3		3.0	1.0	4.09	1.0	1.0	1.0	1.0	3.0	4.0	360.0	6.0	2160.0	1.0	2.0	1.0	2.0	8.2			134.0	88.0	142.0	86.0	134.0	80.0			2.0				1.0	2.0	232.0	40.0	294.0	0.8	4.5
5076	13	1	8678.193787	7000.33126	4086.449098	4323.631447	year9900	55	2	1		2.0	4.0	1.31	2.0			2.0						2.0	2.0			7.9					178.0	90.0	180.0	88.0	176.0	88.0	1.0	1.0	1.0	1.0	2.0		201.0	60.0	63.0	0.5	4.2
5139	3	1	2065.266873	1706.874374	1039.561497	1282.397711	year9900	67	1	1		1.0	6.0	2.22				2.0						2.0	2.0			10.1			132.0	78.0	126.0	74.0	124.0	78.0			2.0				1.0	2.0	264.0	30.0	686.0	0.8	4.1
5143	7	2	10018.37529	8867.641499	4542.870536	4732.911459	year9900	70	1	4		5.0	1.0	5.0	1.0	1.0	2.0	1.0	3.0	7.0	100.0	7.0	1225.0	1.0	1.0	1.0	2.0	9.4	0.0	9.172	134.0	58.0	132.0	58.0			130.0	62.0	1.0	1.0	1.0	1.0	1.0	1.0	179.0	45.0	109.0	1.0	4.3
5181	9	2	8799.303113	8123.335092	4675.704681	5040.412905	year9900	64	2	4		2.0	3.0	1.78	1.0	2.0	2.0	1.0	3.0					1.0	2.0	1.0	2.0	6.0			126.0	74.0	128.0	74.0	126.0	70.0			1.0	1.0	1.0	1.0	2.0		176.0	70.0	118.0	1.0	4.8
5184	3	1	3073.714981	2664.356077	1622.709927	1678.92768	year9900	61	1	1		5.0	1.0	5.0	1.0	1.0	2.0	2.0		1.0	240.0	4.5	270.0	1.0	2.0	1.0	2.0	6.4					156.0	52.0	134.0	48.0	130.0	48.0	1.0	2.0	2.0		2.0		139.0	43.0	178.0	0.8	4.9
5187	1	3	44646.80885	37285.61631	19563.57027	22846.68045	year9900	60	1	3		2.0	1.0		1.0	3.0	1.0	1.0	3.0	1.0	120.0	6.0	180.0	2.0				6.8	49229.39948	9.847	122.0	70.0	124.0	74.0	126.0	76.0			2.0				1.0	2.0	217.0	32.0	276.0	0.7	4.5
5191	3	1	3021.990105	2709.613472	1603.730755	1556.677625	year9900	61	2	1		1.0		1.34	2.0			2.0		30.0	15.0	4.0	450.0	1.0	2.0	1.0	1.0	10.9	4523.591217	11.117	124.0	88.0	128.0	80.0	130.0	78.0			1.0	1.0	1.0	1.0	2.0		177.0	45.0	126.0	0.5	4.0
5222	12	1	14669.0999	14464.41475	8325.562223	8123.060344	year9900	71	2	4		3.0	2.0	2.49	2.0	0.0		2.0						2.0	2.0			5.5	20000.73383	7.072	142.0	80.0	140.0	80.0	142.0	74.0			1.0	1.0	1.0	1.0	1.0	2.0	254.0	68.0	74.0	0.8	4.6
5225	1	2	25872.36325	20842.82691	9397.113976	13551.44189	year9900	80	2	3		3.0	2.0	1.33	1.0	0.0		1.0	3.0					1.0	2.0	1.0	2.0	6.6			146.0	54.0	144.0	60.0	144.0	58.0			1.0	1.0	1.0	1.0	2.0		199.0	40.0	211.0	0.9	4.3
5265	1	2	22235.82621	20842.82691	9397.113976	11872.82809	year9900	81	2	3		3.0	2.0	1.58	2.0			2.0						2.0	2.0			13.1	25779.59285	18.094	122.0	60.0	120.0	62.0	108.0	62.0			2.0				2.0		360.0	32.0	618.0	0.9	3.9
5301	8	1	24451.64375	22954.15624	11555.40179	12229.57599	year9900	54	1	4		4.0		5.0	1.0	3.0	3.0	1.0	1.0	150.0	10.0	3.5	1312.5	1.0	2.0	1.0	2.0	6.6					120.0	80.0	126.0	78.0	128.0	80.0	1.0	1.0	1.0	1.0	1.0	2.0	196.0	56.0	105.0	1.0	4.8
5306	3	1	13137.07007	13078.26288	7088.652427	7144.782972	year9900	51	1	1		3.0		2.17	1.0	1.0	3.0	1.0	3.0					1.0	2.0	1.0	2.0	8.0	20762.21627	6.544	142.0	80.0	140.0	82.0	130.0	84.0			1.0	2.0	2.0				214.0	40.0	204.0	0.6	4.8
5314	13	1	7163.315313	7000.33126	4086.449098	4193.346091	year9900	41	2	1		1.0	1.0	4.52	2.0	0.0		2.0						1.0	2.0	1.0	2.0	11.5	12185.55676	13.983	114.0	76.0	112.0	74.0	112.0	70.0			2.0				1.0	2.0	223.0	33.0	250.0	0.3	4.4
5336	1	2	77569.71101	70081.50435	35022.33482	36521.295	year9900	53	1	3		3.0	1.0	5.0	1.0	1.0	1.0	1.0	3.0	21.0	10.0	2.5	131.25	2.0	2.0			7.6			116.0	74.0	124.0	78.0	126.0	76.0			1.0	1.0	1.0	1.0	2.0		200.0	26.0	368.0	1.0	4.8
5347	3	1	10500.24141	10225.41803	6031.35544	6378.34234	year9900	53	2	1		1.0		1.81	1.0	4.0	3.0	1.0	2.0					1.0	2.0	2.0	2.0	11.4	18534.9959		120.0	76.0	124.0	74.0	120.0	78.0			2.0				1.0	1.0	419.0	25.0	1379.0	0.2	3.9
5457	12	1	3850.769087	3661.801975	2225.208573	2216.854575	year9900	68	1	1		1.0	1.0	1.34	1.0	0.0		2.0						1.0	2.0	1.0	1.0	8.0	6442.017106	7.0			164.0	82.0	164.0	80.0	154.0	82.0	2.0				2.0		164.0	34.0	97.0	0.5	4.4
5464	13	2	7299.919582	7418.423501	4375.679194	4368.048534	year9900	48	2	1		3.0	1.0	4.07	2.0	0.0		1.0	3.0	30.0	25.0	5.0	937.5	1.0	2.0	1.0	2.0	6.0			120.0	80.0			108.0	80.0	114.0	80.0	1.0	1.0	1.0	1.0	2.0		151.0	40.0	126.0	0.6	4.4
5496	11	1	65147.16043	57758.42816	30305.54889	33337.0174	year9900	68	1	3		4.0	1.0	3.55	2.0	0.0		1.0	3.0					1.0	2.0	1.0	2.0	6.4			140.0	70.0	136.0	72.0	132.0	70.0			1.0	1.0	1.0	1.0	1.0	1.0	148.0	40.0	208.0	0.8	4.4
5520	2	1	3871.572958	3724.055727	2391.997258	2454.264213	year9900	69	2	1		2.0	2.0	0.42	2.0			2.0		13.0	60.0	3.5	682.5	1.0	2.0	1.0	2.0	10.3	7131.912132	13.8	124.0	64.0	124.0	60.0	126.0	56.0			1.0	1.0	1.0	1.0	1.0	1.0	184.0	49.0	177.0	0.5	4.8
5547	4	2	35845.51771	35898.91284	17411.84312	17605.64217	year9900	44	1	2		3.0	6.0	1.15	1.0	0.0		1.0	1.0					2.0	2.0			6.1	0.0	7.406	94.0	72.0	108.0	80.0	102.0	72.0			1.0	1.0	1.0	1.0	1.0	1.0	134.0	33.0	178.0	0.8	4.2
5555	11	1	112896.983	112220.5683	54769.86237	55498.74871	year9900	48	2	5		3.0	5.0	0.65	2.0			2.0						2.0	2.0			6.8			130.0	92.0	132.0	92.0	136.0	90.0			2.0				2.0		178.0	45.0	99.0	0.6	4.2
5630	4	1	19932.44001	19843.21381	11627.22465	13110.92514	year9900	46	1	1		4.0	1.0	1.5	1.0	3.0	2.0	1.0	3.0	4.0	10.0	8.0	80.0	2.0	2.0			7.6			150.0	88.0	154.0	76.0	148.0	72.0			1.0	1.0	2.0		1.0	2.0	228.0	43.0	301.0	0.7	4.4
5654	3	2	23747.6284	21048.02037	9489.626682	13684.85312	year9900	82	2	3		2.0	1.0	1.42	2.0	1.0	3.0	1.0	3.0	30.0	20.0	5.0	750.0	1.0	2.0	1.0	2.0	8.0	0.0	12.733	168.0	68.0	160.0	74.0	146.0	68.0			1.0	1.0	1.0	1.0	2.0		243.0	69.0	236.0	0.8	4.4
5672	9	2	9222.916719	8123.335092	4675.704681	5331.494605	year9900	67	2	4		5.0			2.0			2.0						1.0	2.0	1.0	2.0	7.4	0.0	11.833	154.0	66.0			162.0	60.0	160.0	40.0	1.0	1.0	1.0	1.0	2.0		266.0	59.0	61.0	0.6	4.1
5683	7	2	12565.99592	11835.72385	6812.51589	7768.003796	year9900	76	2	4		2.0	2.0	1.8	2.0	0.0		1.0	3.0					1.0	1.0	2.0	2.0	7.4	0.0	14.361	154.0	62.0	140.0	60.0	146.0	60.0			2.0				2.0		159.0	39.0	147.0	1.2	4.0
5700	9	2	9074.392353	8123.335092	4675.704681	6045.795799	year9900	78	2	4		2.0	2.0	1.29	1.0	1.0	1.0	2.0						1.0	2.0	1.0	1.0	4.8			170.0	78.0							1.0	1.0	1.0	2.0	2.0		195.0	105.0	95.0	0.9	4.1
5727	4	1	2637.625962	2462.47422	1581.671171	1622.844231	year9900	76	2	1		3.0	2.0	1.66	1.0	1.0	3.0	2.0						1.0	2.0	1.0	2.0	10.2					138.0	66.0	134.0	52.0			1.0	1.0	1.0	1.0	2.0		218.0	37.0	177.0	0.8	4.0
5734	4	1	2574.6528	2127.864899	1289.870947	1285.028444	year9900	65	1	1		1.0	1.0	0.35	2.0	0.0		1.0	3.0					1.0	2.0	1.0	1.0	6.3			132.0	58.0	146.0	72.0	140.0	54.0			1.0	1.0	1.0	1.0	2.0		261.0	44.0	213.0	0.9	4.5
5805	4	1	10508.78511	9479.840897	5442.591327	5441.090469	year9900	42	2	1		4.0	1.0	1.18	1.0	1.0	2.0	1.0	2.0					2.0	2.0			7.9			130.0	82.0	124.0	72.0	124.0	68.0			2.0						167.0	23.0	365.0	0.5	4.4
5830	7	1	11688.665	10844.15586	5555.433896	5954.26951	year9900	70	1	4		2.0	5.0	0.62	1.0	1.0	1.0	1.0	1.0					1.0	2.0	1.0	2.0	7.6	17302.6713	7.717	142.0	76.0	134.0	64.0	132.0	66.0			1.0	1.0	1.0	1.0	1.0	2.0	222.0	52.0	144.0	0.8	4.5
5843	6	2	11020.4304	10513.28272	5698.387294	5743.509211	year9900	56	1	1		2.0	3.0	0.81	1.0	0.0		1.0	3.0	30.0	60.0	3.5	1575.0	3.0				11.8	12170.03689	20.533					138.0	82.0	140.0	80.0	1.0	1.0	1.0	1.0	1.0	2.0	320.0	70.0	467.0	1.9	4.0
5860	10	2	104837.8379	99337.93506	52401.52732	54777.18796	year9900	59	2	2		2.0	3.0	1.46	2.0	0.0		2.0		4.0	15.0	7.0	105.0	2.0				9.3			160.0	82.0	150.0	86.0	148.0	80.0			1.0	1.0	1.0	1.0	2.0		228.0	55.0	182.0	0.4	4.4
5894	8	2	45449.665	40586.1643	21295.35075	25290.56916	year9900	64	1	3		5.0	1.0	2.67	1.0	0.0		1.0	3.0					1.0	2.0	1.0	1.0	7.0	73492.54251	11.933	154.0	78.0	144.0	74.0	140.0	68.0			1.0	1.0	1.0	1.0	1.0	1.0	234.0	43.0	175.0	2.1	3.7
5901	1	3	63368.99465	59254.40452	31257.15564	32353.50428	year9900	54	2	3		3.0	2.0	1.44	2.0	0.0		1.0	3.0	13.0	120.0	6.0	2340.0	1.0	2.0	2.0	1.0	4.4			120.0	78.0	110.0	70.0	116.0	78.0			1.0	1.0	1.0	2.0	2.0		157.0	54.0	76.0	0.4	4.8
5961	7	1	11789.27282	10553.67786	6074.583948	5926.832405	year9900	63	2	4		1.0	2.0	4.01	1.0	0.0		1.0	3.0					3.0	2.0			8.9	14667.84321	11.017			146.0	72.0	140.0	62.0	136.0	60.0	2.0				1.0	1.0	180.0	44.0	205.0	0.6	4.4
5962	10	1	27174.49587	20943.74173	9442.612032	11930.31282	year9900	81	2	3		3.0	1.0	3.11	2.0	0.0		2.0		9.0	60.0	4.0	540.0	1.0	2.0	1.0	2.0	6.3	34668.61567	8.65	140.0	52.0	120.0	56.0	130.0	56.0			1.0	2.0	1.0	1.0	1.0	1.0	236.0	46.0	320.0	0.7	4.3
5968	11	2	13430.9965	12082.86159	5730.835885	5559.241524	year9900	68	1	4		1.0	1.0	1.8	1.0	3.0	1.0	2.0						1.0	2.0	1.0	2.0	11.3	0.0	24.702	158.0	80.0	162.0	76.0	158.0	76.0			1.0	1.0	1.0	1.0	2.0		209.0	33.0	121.0	1.1	4.2
5970	11	2	17097.50396	14909.2665	8104.258101	9834.728761	year9900	82	1	3		4.0	1.0	4.34	1.0	5.0	1.0	2.0						2.0				7.2			178.0	60.0	180.0	60.0	174.0	64.0			1.0	1.0	1.0	1.0	1.0	2.0	229.0	38.0	240.0	0.9	4.6
5996	12	2	10461.40528	10077.6425	5162.751019	5008.166422	year9900	68	1	4		4.0	1.0	0.0	1.0	0.0		2.0						1.0	2.0	1.0	1.0	10.5			130.0	60.0	132.0	54.0	126.0	54.0			1.0	1.0	1.0	1.0			177.0	35.0	111.0	1.1	3.8
6015	9	2	17685.63084	16218.81289	8164.747922	8413.537694	year9900	54	1	4		4.0	6.0	1.2	1.0	0.0		2.0						1.0	2.0	2.0	2.0	6.3	24449.12461	8.228	126.0	64.0	116.0	62.0			114.0	60.0	2.0				2.0		222.0	35.0	253.0	0.8	4.2
6051	7	2	9205.326705	8867.641499	4542.870536	4732.911459	year9900	65	1	4		4.0	6.0	0.28	1.0	2.0	2.0	2.0						1.0	2.0	1.0	2.0	5.9	13753.49422	5.378	186.0	0.0	186.0	0.0	186.0	0.0			1.0	1.0	1.0	1.0	2.0		179.0	52.0	50.0	0.8	4.1
6093	4	1	10055.74799	10218.98891	5965.343132	5945.324446	year9900	52	2	1		1.0	2.0	0.64	2.0	1.0	3.0	2.0						1.0	2.0	2.0	2.0	11.5			120.0	68.0			118.0	72.0	118.0	76.0	2.0						177.0	47.0	81.0	0.5	4.1
6096	5	2	10348.17882	10519.56133	5389.14493	5614.587867	year9900	70	1	4		2.0	1.0	1.87	2.0	0.0		2.0						1.0	2.0	1.0	1.0	7.7					114.0	64.0	118.0	68.0			1.0	1.0	1.0	1.0	2.0		252.0	51.0	114.0	0.9	4.6
6109	7	2	11057.22364	10414.63377	5994.551663	6835.316178	year9900	66	2	2		4.0	1.0	1.64	1.0	1.0	2.0	2.0						1.0	2.0	1.0	2.0	5.5					184.0	88.0	180.0	80.0	174.0	82.0	1.0	1.0	1.0	1.0	2.0		267.0	52.0	161.0	1.2	4.3
6138	9	2	13034.94574	10885.79448	5795.446006	6320.445352	year9900	70	1	3		1.0	3.0	1.08	1.0	0.0		1.0	3.0	3.0	60.0	4.5	202.5	1.0	2.0	1.0	2.0	9.0	18366.75149	8.183			136.0	54.0	136.0	52.0	132.0	62.0	1.0	1.0	1.0	1.0	1.0	1.0	161.0	35.0	193.0	0.6	4.3
6148	11	1	24128.99265	21546.98523	11471.3161	12046.90287	year9900	70	1	5		4.0	1.0	0.8	1.0	0.0		1.0	3.0					1.0	2.0	1.0	1.0	6.4	35007.41782	4.911	154.0	62.0	136.0	66.0	136.0	60.0			2.0				1.0	2.0	214.0	44.0	169.0	0.9	4.4
6161	3	1	3530.914285	2833.690907	1717.729155	1878.83242	year9900	62	1	1		1.0	1.0		1.0	7.0	1.0	1.0	1.0	13.0	30.0	2.5	243.75	1.0	2.0	1.0	2.0	7.5	5459.749469	8.094	130.0	90.0	124.0	88.0	122.0	86.0			2.0						150.0	44.0	83.0	0.6	4.6
6162	1	2	36533.61063	32624.20358	17368.67352	18240.16713	year9900	72	1	3		5.0	1.0	5.0	1.0	2.0	2.0	1.0	3.0	9.0	60.0	7.0	945.0	2.0	2.0			6.6	39844.83501	7.094	100.0	72.0	102.0	72.0	98.0	70.0			1.0	1.0	1.0	1.0	1.0	1.0	216.0	35.0	115.0	0.8	4.5
6318	8	1	53859.89567	48096.42877	25235.94772	25963.92696	year9900	63	1	3		5.0	1.0		2.0			2.0		2.0	180.0	3.5	315.0	1.0	2.0	2.0	1.0	7.2	75449.271	8.082	116.0	80.0	114.0	76.0	108.0	80.0							2.0		203.0	39.0	297.0	0.8	4.8
6327	11	1	22876.98072	21546.98523	11471.3161	12386.27283	year9900	78	1	3		3.0	1.0	1.6	2.0			1.0	3.0					1.0	1.0	2.0	2.0	7.7	0.0	10.15	132.0	74.0	124.0	70.0	132.0	74.0			1.0	1.0	1.0	1.0	2.0		126.0	34.0	200.0	0.9	4.5
6339	3	1	5084.432823	4834.926668	2930.839943	2919.836826	year9900	62	1	1		2.0	1.0	0.85	1.0	0.0		1.0	3.0					1.0	2.0	1.0	2.0	8.1	8484.832063	8.311	182.0	0.0			168.0	0.0	174.0	0.0	1.0	1.0	1.0	1.0	2.0		170.0	37.0	121.0	0.5	4.4
6390	9	2	57599.87942	46448.21668	24501.79273	25612.599	year9900	58	2	2		2.0	5.0	0.71	2.0			2.0						1.0	2.0	1.0	1.0	11.6					148.0	74.0	144.0	74.0	146.0	64.0	1.0	1.0	1.0	1.0	2.0		188.0	53.0	108.0	0.5	4.1
6486	12	2	27079.33125	24465.22291	12226.18201	12749.46409	year9900	54	1	3		4.0	3.0	0.7	1.0	2.0	2.0	1.0	2.0					2.0	2.0			7.4	31922.97664	8.078	118.0	72.0	106.0	68.0	106.0	72.0			2.0				1.0	1.0	194.0	29.0	220.0	0.9	4.5
6556	6	1	13308.00583	12819.81928	6567.561317	6842.300693	year9900	67	1	4		4.0	1.0		1.0	1.0	3.0	1.0	3.0					1.0	2.0	1.0	2.0	7.3			132.0	70.0	140.0	70.0	138.0	78.0			1.0	1.0	1.0	1.0	2.0		215.0	77.0	46.0	0.9	4.6
6559	4	1	8543.929766	8682.62844	5161.42139	5269.117074	year9900	40	2	1		1.0	1.0	0.0	1.0	2.0	2.0	2.0						1.0	2.0	1.0	1.0	10.5			122.0	62.0							1.0	1.0	1.0	1.0	2.0		176.0	51.0	85.0	0.4	4.5
6561	9	2	49019.84937	46448.21668	24501.79273	25612.599	year9900	53	2	3		3.0	5.0	0.66	2.0			2.0		120.0	15.0	3.5	1575.0	1.0	2.0	1.0	2.0	5.7	0.0	4.144			134.0	76.0	128.0	60.0	132.0	76.0	2.0				1.0	1.0	237.0	48.0	553.0	0.7	4.3
6585	3	1	2327.836201	2270.809308	1383.022652	1563.534395	year9900	71	1	1		1.0		1.63	1.0	5.0	3.0	2.0		30.0	60.0	7.0	3150.0	1.0	1.0	2.0	1.0	5.7	0.0		136.0	94.0	136.0	88.0	134.0	86.0			1.0	2.0	1.0	1.0	2.0		129.0	57.0	39.0	0.6	4.5
6604	5	1	11794.39267	11251.62812	6098.58371	6618.472625	year9900	59	1	1		2.0		3.39	1.0	10.0	3.0	2.0		13.0	60.0	2.5	487.5	1.0	1.0	2.0	1.0	9.6	0.0		140.0	60.0	142.0	58.0	148.0	62.0			2.0				1.0	1.0	276.0	47.0	177.0	0.9	4.4
6662	12	1	9326.156584	9113.962267	5320.282927	5629.078453	year9900	41	2	1		1.0	5.0	1.22	1.0	0.0		1.0	3.0					1.0	1.0	2.0	1.0	6.9			140.0	72.0	140.0	82.0	140.0	78.0			1.0	2.0	1.0	2.0	1.0	1.0	262.0	48.0	462.0	0.6	4.4
6775	4	2	35696.19476	31647.67408	16848.78276	18918.40507	year9900	78	1	3		3.0	1.0	2.26	2.0	0.0		1.0	3.0					2.0	2.0			6.3	43575.73341	7.033	126.0	62.0							2.0						234.0	47.0	398.0	2.0	4.6
6844	1	1	109115.4719	106140.0443	51480.49494	52747.20677	year9900	42	1	3		4.0	1.0	5.0	1.0	5.0	3.0	2.0		13.0	30.0	5.0	487.5	2.0	2.0			6.1	112429.113	7.733	126.0	72.0	126.0	88.0	126.0	82.0			1.0	1.0	1.0	1.0	2.0		263.0	37.0	657.0	0.8	4.7
6861	9	1	30298.29885	26662.94703	13422.45224	14440.21723	year9900	51	1	4		2.0	1.0	3.16	1.0	0.0		1.0	1.0					1.0	2.0	1.0	2.0	10.7	41962.21414	14.899	130.0	84.0	128.0	84.0	130.0	76.0			1.0	1.0	1.0	1.0	1.0	1.0	187.0	34.0	263.0	0.6	4.0
6866	13	2	7423.544573	6935.457625	4107.735692	4379.575929	year9900	53	1	1		1.0	1.0		1.0	7.0	1.0	1.0	1.0					2.0	2.0			11.1	9770.483418	13.722	132.0	70.0	122.0	70.0	126.0	70.0			2.0						167.0	43.0	93.0	0.6	3.7
6894	6	2	9649.02786	9605.834648	5206.53421	5333.67554	year9900	56	1	1		1.0	1.0	1.6	1.0	1.0	2.0	1.0	3.0					1.0	2.0	1.0	2.0	9.8	15499.27066	13.139	110.0	78.0	112.0	86.0	106.0	78.0			2.0						156.0	48.0	125.0	0.6	4.3
6907	13	2	7666.110695	7327.064468	4206.63363	4207.024079	year9900	45	2	1		2.0	1.0	3.59	2.0			2.0		17.0	60.0	3.5	892.5	1.0	2.0	1.0	2.0	5.4			156.0	96.0	142.0	80.0	150.0	94.0			1.0	1.0	1.0	1.0	2.0		117.0	31.0	141.0	0.6	4.4
6927	11	1	53962.63283	41187.8425	21927.83611	22569.51209	year9900	79	1	5		2.0	1.0	0.65	2.0	0.0		1.0	3.0					1.0	2.0	1.0	2.0	7.7			130.0	70.0	120.0	74.0	120.0	68.0			2.0				2.0		181.0	37.0	160.0	1.0	4.4
6992	6	2	8479.770799	7922.238557	4692.186708	4915.635832	year9900	56	1	1		1.0	1.0	1.09	1.0	2.0	3.0	1.0	1.0					1.0	2.0	1.0	2.0	8.1	14284.47787	9.956	144.0	90.0	130.0	82.0	134.0	88.0			1.0	1.0	2.0		1.0	1.0	279.0	30.0	896.0	0.7	4.6
7010	12	1	3136.542986	2928.260623	1880.850313	2393.821642	year9900	62	2	1		1.0	1.0	1.48	2.0	0.0		2.0		3.0	30.0	6.0	135.0	1.0	2.0	1.0	2.0	6.8			154.0	64.0			152.0	52.0	146.0	74.0	1.0	1.0	1.0	1.0	1.0	1.0	238.0	45.0	172.0	0.6	4.7
7030	4	2	9318.822844	8645.535432	4429.086154	4747.05903	year9900	69	1	4		1.0	3.0	3.59	1.0	1.0	1.0	2.0						2.0	2.0			9.3			162.0	86.0	162.0	88.0	156.0	86.0			2.0				2.0		294.0	39.0	188.0	0.8	4.4
7042	13	2	1688.818464	1647.446107	1003.367071	1134.32627	year9900	65	1	1		1.0	1.0		1.0	0.0		1.0	3.0	1.0	120.0	3.5	105.0	2.0	2.0			6.5			142.0	78.0	132.0	80.0	130.0	80.0			2.0				1.0	2.0	215.0	54.0	107.0	0.7	4.7
7060	1	1	87307.49591	66141.05729	38030.16638	46138.925	year9900	71	2	3		2.0	1.0	1.24	2.0			2.0		30.0	60.0	3.5	1575.0	1.0	2.0	1.0	2.0	8.2			164.0	84.0	168.0	82.0	152.0	90.0			1.0	1.0	1.0	1.0	1.0	1.0	291.0	46.0	219.0	0.7	4.8
7071	8	2	9986.621698	9620.275721	4928.443163	5134.613663	year9900	69	1	4		5.0	1.0	2.22	2.0	0.0		2.0		26.0	120.0	5.0	3900.0	1.0	1.0	1.0	2.0	6.3											2.0				1.0	1.0	161.0	61.0	158.0	0.8	4.2
7073	3	2	2330.606347	2216.237518	1346.766089	1341.709988	year9900	81	1	1		1.0	1.0	0.87	1.0	2.0	3.0	1.0	3.0					2.0				6.8	2970.336263	9.267	184.0	80.0	172.0	78.0	162.0	72.0			2.0				2.0		174.0	27.0	361.0	0.7	4.8
7075	11	1	19042.68376	19262.6978	10520.82768	10616.2996	year9900	45	2	4		4.0	1.0	2.5	2.0			2.0						1.0	2.0	2.0	2.0	8.5					178.0	106.0	186.0	110.0	182.0	112.0	1.0	1.0	1.0	2.0	2.0		217.0	51.0	108.0	0.6	4.1
7217	6	2	1979.156496	1847.730467	1131.933302	1440.649698	year9900	68	2	1		1.0	2.0	0.44	2.0			2.0						1.0	2.0	1.0	2.0	5.8			144.0	50.0	136.0	48.0	124.0	46.0			1.0	1.0	1.0	1.0			145.0	52.0	62.0	0.3	3.8
7231	7	2	11385.39539	10077.6425	5162.751019	5008.166422	year9900	64	1	4		1.0	3.0	2.21	1.0	1.0	3.0	1.0	1.0					2.0	2.0			7.8	13410.6089	10.4	126.0	82.0	124.0	78.0	126.0	78.0			2.0						180.0	34.0	158.0	0.9	3.9
7315	12	1	58518.3485	51881.42976	27221.91819	32656.11896	year9900	63	1	3		4.0	1.0	5.0	1.0	1.0	2.0	1.0	3.0	10.0	120.0	6.0	1800.0	1.0	1.0	1.0	2.0	6.6			142.0	52.0	132.0	52.0			136.0	66.0	1.0	1.0	1.0	1.0	1.0	1.0	182.0	36.0	398.0	0.6	5.0
7322	11	1	74381.73017	57758.42816	30305.54889	31924.94122	year9900	62	1	3		2.0	1.0	4.79	2.0	1.0	3.0	1.0	1.0					3.0	2.0			6.6			146.0	84.0	126.0	86.0	130.0	86.0			1.0	1.0	1.0	1.0	2.0		220.0	37.0	234.0	1.1	4.9
7377	3	1	3021.990105	2709.613472	1603.730755	1556.677625	year9900	66	2	1		1.0	1.0	1.37	2.0	0.0		1.0	3.0					1.0	2.0	1.0	1.0	6.8	4523.591217	6.422	172.0	80.0	164.0	84.0	164.0	80.0			1.0	1.0	1.0	1.0	1.0	1.0	221.0	43.0	131.0	0.3	4.6
7398	11	2	14453.45259	14251.77647	8203.169906	8003.644964	year9900	78	2	4		1.0	2.0		2.0			2.0						2.0				5.5	17454.66916	7.294	120.0	78.0	122.0	70.0	130.0	68.0			2.0				2.0		239.0	56.0	64.0	0.8	4.1
7409	4	1	2574.6528	2127.864899	1289.870947	1524.593055	year9900	80	1	1		1.0	1.0	0.49				2.0						2.0	2.0			5.4	0.0	7.478	146.0	74.0	138.0	58.0	134.0	72.0			2.0				2.0		187.0	45.0	135.0	0.8	4.0
7456	4	1	4575.392314	3781.409557	2297.891864	2369.66277	year9900	61	1	1		1.0	1.0	0.34	1.0	2.0	3.0	1.0	3.0					1.0	2.0	1.0	1.0	6.1					158.0	88.0	162.0	84.0	160.0	86.0	1.0	1.0	1.0	1.0	1.0	2.0	225.0	39.0	229.0	0.7	4.7
7487	4	2	42088.00405	37303.47938	21448.96961	28375.43315	year9900	76	2	3		3.0	1.0	2.26	2.0	0.0		2.0						1.0	1.0	1.0	2.0	8.9	0.0	11.622					152.0	30.0	152.0	48.0	1.0	1.0	1.0	1.0	1.0	2.0	204.0	34.0	412.0	1.0	4.3
7567	12	2	21641.08227	21891.1175	11949.04315	12314.34876	year9900	56	2	4		2.0	5.0	0.9	1.0	0.0		1.0	1.0					2.0	2.0			7.3	27529.26598	7.844	138.0	94.0	144.0	96.0	146.0	98.0			1.0	1.0	1.0	1.0	2.0		203.0	45.0	371.0	0.7	4.4
7635	6	2	2700.980981	2084.854362	1269.767919	1313.75822	year9900	63	1	1		2.0	1.0	3.2	1.0	1.0	3.0	1.0	3.0	13.0	60.0	3.5	682.5	2.0	2.0			10.6			124.0	72.0	120.0	70.0	114.0	78.0			2.0						240.0	39.0	274.0	0.7	4.1
7636	12	1	9664.957642	9029.501138	5347.996644	5701.914419	year9900	48	1	1		2.0	1.0	2.05	1.0	0.0		2.0						1.0	2.0	1.0	2.0	9.5			146.0	78.0	148.0	84.0			148.0	88.0	2.0				2.0		204.0	36.0	183.0	0.7	4.8
7696	4	1	10055.74799	10218.98891	5965.343132	5945.324446	year9900	56	2	1		1.0	1.0	1.34	2.0			1.0	1.0					1.0	1.0	1.0	1.0	9.1	0.0	8.411			174.0	80.0	180.0	82.0	182.0	82.0	1.0	1.0	1.0	1.0	1.0	2.0	212.0	47.0	330.0	0.9	3.1
7761	10	2	2637.955719	2365.275897	1399.928712	1358.855092	year9900	69	2	1		1.0	1.0	0.81	1.0	1.0	3.0	2.0						1.0	2.0	2.0	2.0	6.1	3948.73342	9.344	230.0	82.0					214.0	76.0	2.0						237.0	56.0	110.0	0.5	4.5
7823	5	1	14008.9157	12602.77221	6456.368644	7755.181368	year9900	67	1	4		1.0	1.0	0.87	2.0			2.0						1.0	1.0	2.0	2.0	8.4	0.0		162.0	72.0	142.0	68.0	124.0	62.0			1.0	1.0	1.0	1.0	1.0	1.0	177.0	34.0	56.0	0.9	4.2
7825	5	1	13584.23691	12602.77221	6456.368644	6919.88415	year9900	76	1	4		2.0		0.86	1.0	0.0		1.0	1.0					1.0	1.0	1.0	2.0	5.5			182.0	78.0			174.0	76.0	162.0	78.0	1.0	1.0	1.0	1.0	2.0		219.0	45.0	108.0	1.2	4.5
7841	11	2	57244.36591	51118.73191	26821.73457	27595.45887	year9900	62	1	3		5.0			1.0	1.0	2.0	1.0	3.0					3.0				5.8	0.0	7.599	132.0	78.0	138.0	84.0	136.0	74.0			1.0	1.0	1.0	2.0			217.0	33.0	224.0	1.2	4.4
7843	4	1	2330.606347	2216.237518	1346.766089	1471.578904	year9900	62	1	1		1.0	1.0	1.17	1.0	0.0		1.0	3.0					1.0	2.0	1.0	2.0	5.4	0.0	3.583	106.0	70.0	102.0	70.0	106.0	66.0			1.0	1.0	1.0	1.0			169.0	58.0	58.0	1.2	4.6
7848	4	2	18666.57218	16617.00558	7491.876995	9465.647413	year9900	83	2	3		2.0	1.0	1.6	1.0	2.0	3.0	2.0						1.0	2.0	1.0	2.0	6.3			136.0	62.0	130.0	52.0	130.0	56.0			1.0	1.0	1.0	1.0	2.0		129.0	62.0	60.0	0.6	4.6
7877	4	1	2560.017706	2462.47422	1581.671171	1622.844231	year9900	65	2	1		1.0	2.0	0.0	2.0			2.0						1.0	1.0	1.0	1.0	7.8	0.0	11.994	142.0	60.0			144.0	62.0	142.0	58.0	1.0	1.0	1.0	1.0	1.0	1.0	201.0	72.0	116.0	0.6	4.4
7932	1	2	25872.36325	20842.82691	9397.113976	13551.44189	year9900	83	2	3		2.0	2.0	1.44	2.0	2.0	3.0	1.0	1.0					1.0	2.0	1.0	2.0	7.0			126.0	24.0	134.0	22.0	132.0	22.0			2.0				1.0	1.0	188.0	37.0	351.0	0.8	4.5
7940	4	1	12868.024	12275.85216	6653.731461	6922.497011	year9900	52	1	1		1.0	1.0	1.24	1.0	1.0	2.0	1.0	3.0					1.0	2.0	2.0	2.0	6.1			140.0	82.0	134.0	78.0	136.0	80.0			2.0						212.0	40.0	208.0	0.6	4.3
7942	13	2	1688.818464	1647.446107	1003.367071	1096.355059	year9900	61	1	1		2.0	3.0		1.0	0.0		1.0	3.0	2.0	90.0	10.0	450.0	1.0	2.0	2.0	1.0	7.4	3185.92754	9.911	120.0	78.0	116.0	78.0	118.0	74.0			2.0				2.0		167.0	32.0	200.0	0.6	4.1
7951	9	2	79297.01638	65549.5303	32108.90001	39155.27098	year9900	46	2	2		1.0	1.0	2.84	2.0	1.0	3.0	2.0						1.0	2.0	2.0	2.0	6.2	113782.351	6.183	146.0	84.0	134.0	84.0	138.0	90.0			1.0	1.0	1.0	1.0	1.0	1.0	191.0	58.0	135.0	0.6	4.0
7953	1	1	35821.11956	33738.59267	17961.95882	19394.61178	year9900	73	1	3		3.0	1.0	3.35	1.0	2.0	3.0	1.0	3.0					3.0	2.0			7.2			132.0	54.0	136.0	62.0	140.0	62.0			2.0						138.0	34.0	70.0	1.0	4.1
7984	2	2	2192.449824	2108.911652	1354.57449	1300.888741	year9900	76	2	1		1.0	1.0	1.48	2.0			2.0		20.0	180.0	3.5	3150.0	1.0	2.0	1.0	2.0	11.8			138.0	40.0					138.0	0.0	2.0						232.0	37.0	274.0	0.5	4.0
7992	2	1	37461.20721	34652.22579	17444.35246	17311.26934	year9900	53	1	4		2.0		0.69	2.0	0.0		2.0						2.0				13.0			96.0	62.0	94.0	66.0	96.0	66.0			2.0						174.0	43.0	172.0	0.7	3.7
8000	11	1	12689.80417	12632.99914	6912.176117	7254.202694	year9900	42	1	1		1.0	1.0	1.48	1.0	1.0	2.0	1.0	3.0					1.0	1.0	2.0	2.0	7.7			118.0	88.0	114.0	86.0	114.0	86.0			1.0	1.0	1.0	1.0			174.0	38.0	121.0	0.8	4.7
8006	1	2	51231.71783	45749.48831	24004.52018	24696.97654	year9900	68	1	3		3.0	2.0		1.0	2.0	3.0	1.0	3.0	30.0	60.0	3.5	1575.0	1.0	2.0	1.0	2.0	5.8			146.0	76.0	138.0	70.0	146.0	78.0			2.0				1.0	2.0	196.0	51.0	108.0	0.8	4.5
8012	1	2	31609.44941	26326.06688	13156.11497	15819.36042	year9900	59	1	3		2.0	1.0	1.6	1.0	7.0	1.0	1.0	3.0	30.0	10.0	3.5	262.5	1.0	2.0	1.0	2.0	10.9			166.0	84.0	146.0	88.0	144.0	88.0			1.0	1.0	1.0	1.0			289.0	32.0	413.0	0.7	4.2
8017	9	2	14262.12433	10885.79448	5795.446006	5762.657124	year9900	78	1	2		1.0	1.0	0.64	1.0	1.0	2.0	1.0	2.0					2.0	2.0			6.5			156.0	16.0	156.0	78.0	144.0	74.0			2.0						191.0	33.0	153.0	1.0	4.5
8096	7	2	18463.14703	18768.92648	9586.752316	9855.56827	year9900	56	1	4		4.0	1.0	0.38	1.0	4.0	3.0	1.0	3.0					1.0	2.0	1.0		13.2			152.0	96.0	150.0	96.0			154.0	106.0	1.0	1.0	1.0	1.0	1.0	2.0	138.0	40.0	82.0	1.1	3.9
8119	5	2	51114.19803	45303.58413	22975.4789	24000.4756	year9900	60	2	3		3.0	1.0	4.44	2.0			2.0		20.0	30.0	3.5	525.0	1.0	2.0	2.0	2.0	5.2	0.0	4.867	128.0	56.0	128.0	56.0	120.0	56.0			1.0	1.0	1.0	1.0	1.0	1.0	207.0	40.0	124.0	0.8	4.1
8169	7	2	63984.40363	57308.0712	28638.97509	30130.05119	year9900	59	1	2		5.0	1.0	3.29	1.0	3.0	1.0	1.0	3.0	13.0	45.0	3.5	511.875	1.0	2.0	1.0	1.0	5.6			140.0	70.0	140.0	66.0					2.0				1.0	2.0	198.0	42.0	151.0	0.8	4.2
8181	11	2	15829.5464	14909.2665	8104.258101	9834.728761	year9900	81	1	3		4.0			1.0	3.0	1.0	1.0	3.0	30.0	10.0	2.5	187.5	2.0				6.0	21209.07538	8.043	100.0	50.0	90.0	48.0	88.0	46.0			2.0				1.0	1.0	222.0	39.0	95.0	1.0	4.2
8235	1	2	48573.39209	45749.48831	24004.52018	25392.70821	year9900	63	1	3		3.0	2.0	1.58	1.0	2.0	3.0	1.0	3.0	9.0	45.0	7.0	708.75	1.0	2.0	1.0	2.0	6.8	73789.35112	8.711	130.0	70.0	128.0	66.0	128.0	66.0			1.0	1.0	1.0	1.0	2.0		174.0	51.0	131.0	0.6	4.5
8243	10	2	2218.672743	1982.234949	1207.268187	1215.626613	year9900	66	1	1		1.0	1.0	0.81	1.0	3.0	3.0	2.0						1.0	1.0	2.0	2.0	11.4	0.0				114.0	0.0	120.0	0.0	116.0	52.0	2.0						163.0	34.0	178.0	0.6	4.1
8289	7	2	31944.88959	26677.94019	14202.96536	17217.26782	year9900	76	1	2		2.0	1.0	0.89	1.0	1.0	2.0	1.0	3.0					2.0	2.0			6.2	37610.35689	7.561			138.0	80.0	164.0	70.0	154.0	62.0	1.0	1.0	1.0	1.0	2.0		177.0	32.0	173.0	1.6	4.1
8321	10	2	35297.03085	32972.10689	17572.38117	18398.73702	year9900	59	2	4		3.0		0.79	2.0			2.0						3.0				7.2			118.0	60.0	122.0	58.0					1.0	2.0	1.0	1.0	2.0		202.0	60.0	70.0	0.6	4.6
8392	2	1	98582.74695	95894.53217	47922.06509	49314.61613	year9900	52	1	5		4.0	1.0	1.98	1.0	4.0	1.0	1.0	1.0	2.0	15.0	6.0	45.0	1.0	2.0	1.0	2.0	7.8	143304.6643	7.306	118.0	80.0	110.0	78.0	114.0	80.0			2.0				1.0	2.0	253.0	65.0	145.0	0.6	4.7
8403	1	2	78245.92885	70081.50435	35022.33482	36845.75784	year9900	57	1	3		3.0	6.0	5.0	1.0	2.0	2.0	1.0	3.0	30.0	90.0	4.0	2700.0	2.0	2.0			8.8	78535.64432	13.222	116.0	74.0	116.0	72.0	116.0	84.0			1.0	1.0	1.0	1.0	1.0	1.0	163.0	26.0	314.0	0.9	4.3
8405	9	2	42077.86755	33898.01316	17191.20244	18418.65387	year9900	62	2	2		2.0	3.0	1.16	1.0	0.0		1.0	2.0					1.0	2.0	1.0	2.0	7.2			142.0	78.0	128.0	74.0	136.0	76.0			1.0	2.0	2.0		2.0		200.0	40.0	130.0	0.7	3.4
8424	10	1	52946.50823	46927.59903	23799.08967	24860.82982	year9900	67	2	3		3.0	3.0	2.16	1.0	1.0	2.0	1.0	1.0					1.0	2.0	1.0	2.0	7.1			128.0	70.0			136.0	72.0	130.0	72.0	1.0	1.0	1.0	2.0	1.0	1.0	294.0	50.0	220.0	0.5	4.1
8466	9	2	8803.566288	7880.893417	4675.704681	4561.977949	year9900	85	2	2		2.0	2.0		1.0	6.0	3.0	1.0	3.0					1.0	2.0	1.0	2.0	6.9			142.0	58.0	148.0	60.0	138.0	60.0			1.0	1.0	1.0	1.0	1.0	1.0	236.0	46.0	340.0	0.7	3.9
8481	13	2	9945.825296	9488.129717	5142.736031	5363.693543	year9900	42	1	1		4.0	6.0	3.4	1.0	3.0	3.0	2.0		7.0	20.0	3.5	122.5	1.0	2.0	1.0	2.0	7.5	15586.50077	8.0	116.0	68.0	116.0	70.0	116.0	68.0			1.0	1.0	2.0		1.0	2.0	120.0	38.0	46.0	0.8	4.7
8485	7	1	9988.640743	8986.031938	4262.026336	4598.945254	year9900	60	1	4		1.0	1.0	3.18	1.0	1.0	1.0	1.0	3.0	4.0	60.0	4.0	240.0	1.0	2.0	1.0	2.0	7.5					174.0	70.0	180.0	68.0			1.0	1.0	1.0	1.0			222.0	64.0	199.0	0.7	4.4
8496	6	2	2249.167061	1990.180135	1177.921915	1174.839069	year9900	73	2	1		1.0	2.0	2.4	2.0	0.0		2.0						2.0	2.0			8.0			162.0	78.0	156.0	76.0	140.0	70.0			1.0	1.0	1.0	1.0	2.0		224.0	55.0	214.0	0.7	4.0
8497	13	1	2204.648455	1822.068614	1104.503096	1139.00045	year9900	75	1	1		1.0	1.0	1.05	2.0	0.0		1.0	3.0	4.0	20.0	5.0	100.0	1.0	2.0	1.0	2.0	6.1	3309.851925	7.361	160.0	100.0	154.0	102.0	166.0	108.0			1.0	1.0	1.0	1.0			187.0	36.0	170.0	0.9	4.2
8501	7	1	23389.87705	21071.16406	10607.48059	10856.40111	year9900	54	1	4		2.0	6.0	5.0	1.0	1.0	2.0	1.0	3.0					1.0	1.0	1.0	2.0	7.3	0.0	8.55	110.0	44.0	112.0	54.0	120.0	46.0			1.0	1.0	1.0	1.0	1.0	1.0	160.0	51.0	52.0	0.8	4.0
8514	6	2	3320.913325	3142.389686	1859.876707	1786.164353	year9900	78	2	1		3.0	1.0	2.73	1.0	1.0	3.0	2.0						1.0	2.0	1.0	2.0	7.4			202.0	66.0	182.0	66.0	178.0	70.0			1.0	1.0	1.0	1.0	1.0	1.0	236.0	47.0	297.0	0.6	4.4
8532	11	2	57073.79806	43237.08186	24860.70656	25958.91901	year9900	73	2	3		3.0	2.0	5.0	2.0			2.0		30.0	12.0	3.5	315.0	3.0				6.3	0.0	12.901	160.0	66.0	158.0	64.0	150.0	66.0			1.0	1.0	2.0		2.0		189.0	48.0	142.0	1.2	4.0
8620	10	2	16013.14128	15082.53856	8681.347668	9898.948161	year9900	64	2	4		3.0	1.0	1.99	1.0	3.0	3.0	2.0		30.0	20.0	7.0	1050.0	1.0	2.0	1.0	1.0	10.2					124.0	58.0	124.0	66.0			1.0	1.0	1.0	1.0			149.0	45.0	98.0	0.5	4.4
8645	3	1	3218.316	2659.831123	1612.338683	1905.741319	year9900	61	1	1		2.0	1.0	1.06	1.0	0.0		1.0	3.0					2.0	2.0			5.9	4589.132276	7.05			154.0	76.0	154.0	68.0			2.0				1.0	1.0	161.0	33.0	227.0	0.8	5.0
8698	11	1	71132.03225	58960.31674	29901.42036	37205.88382	year9900	67	2	3		2.0	1.0	2.45	2.0			1.0	3.0					1.0	1.0	2.0	2.0	7.9			172.0	68.0	178.0	62.0	158.0	68.0			2.0				1.0	1.0	190.0	47.0	265.0	1.0	3.9
8730	3	1	10062.07442	10225.41803	6031.35544	6020.837479	year9900	58	2	1		1.0	2.0	1.05	2.0			2.0						1.0	2.0	1.0	1.0	6.4			110.0	64.0	108.0	64.0	110.0	66.0			2.0						218.0	55.0	35.0	0.4	4.6
8769	13	1	3751.113557	3251.53837	1980.329746	2048.93701	year9900	64	1	1		4.0	1.0	5.0	2.0	0.0		1.0	3.0					2.0	2.0			8.2	4078.399868	10.094	134.0	76.0	144.0	80.0	136.0	74.0			2.0				2.0		181.0	29.0	159.0	0.7	4.5
8852	6	2	2700.980981	2084.854362	1269.767919	1313.75822	year9900	67	1	1		2.0	1.0	1.64	1.0	10.0	2.0	1.0	3.0					2.0	2.0			6.4	2658.680003	7.906	154.0	98.0	160.0	92.0	154.0	90.0			2.0						190.0	36.0	175.0	1.0	4.5
8861	7	1	13382.81318	12354.73702	7111.254316	7665.937109	year9900	61	2	4		2.0	2.0	2.53	1.0	0.0		1.0	3.0					1.0	1.0	2.0	1.0	6.7							128.0	64.0	132.0	68.0	1.0	1.0	1.0	1.0			180.0	44.0	145.0	1.1	4.0
8881	9	2	7180.08478	6916.692889	3543.404448	3691.634922	year9900	72	1	4		2.0	1.0	2.67	1.0	3.0	2.0	2.0						1.0	1.0	1.0	2.0	8.0	0.0	3.822			108.0	48.0	110.0	50.0	112.0	50.0	1.0	1.0	1.0	1.0	2.0		148.0	37.0	91.0	0.9	4.3
8917	7	1	19796.631	19519.87094	10654.72241	10690.42536	year9900	52	2	4		4.0	5.0	1.27	2.0			2.0		6.0	30.0	7.0	315.0	1.0	2.0	1.0	2.0	8.0	31065.59349	9.067	132.0	70.0	130.0	68.0	122.0	70.0			2.0				2.0		171.0	51.0	49.0	0.3	4.0
8957	9	1	116263.1161	112788.4848	57123.41319	57405.61134	year9900	45	1	3		4.0	1.0	5.0	2.0			2.0						1.0	1.0	1.0	2.0	8.4			114.0	78.0	116.0	78.0	116.0	74.0			2.0				2.0		175.0	33.0	233.0	0.6	4.5
8962	7	2	20667.35692	16791.47016	8391.322295	8949.39747	year9900	59	1	2		2.0	1.0		1.0	3.0	3.0	2.0						1.0	2.0	1.0	2.0	8.8	0.0	12.15	130.0	76.0	124.0	72.0			120.0	70.0	2.0				1.0	1.0	250.0	59.0	148.0	0.8	4.5
8971	12	1	2244.873166	1855.313001	1127.43901	1162.65273	year9900	61	1	1		1.0	1.0		1.0	30.0	3.0	1.0	3.0	9.0	50.0	5.0	562.5	1.0	2.0	2.0	2.0	5.8	3378.583719	6.872	146.0	72.0	144.0	66.0			138.0	74.0	1.0	1.0	1.0	1.0	1.0	2.0	166.0	28.0	458.0	0.5	4.3
8992	11	1	10169.90272	10077.6425	4779.77132	5652.674545	year9900	60	1	4		3.0	1.0	1.1	1.0	0.0		1.0	3.0					1.0	2.0	1.0	2.0	7.0			118.0	70.0	124.0	78.0	112.0	78.0			1.0	1.0	1.0	1.0	2.0		166.0	34.0	219.0	1.2	4.7
8996	8	2	43399.6056	40680.7671	23390.86197	24863.0352	year9900	71	2	3		4.0	1.0		1.0	6.0	3.0	2.0						3.0				7.1			140.0	60.0	128.0	58.0	124.0	58.0			1.0	1.0	1.0	1.0	1.0	1.0	266.0	47.0	161.0	0.7	4.3
9040	12	1	4597.614005	4292.309115	2629.500199	3346.653607	year9900	68	2	1		1.0	2.0	0.06	2.0	1.0	3.0	2.0		30.0	60.0	5.0	2250.0	2.0	2.0			8.7	6624.55483	13.022	142.0	54.0	146.0	42.0	140.0	42.0			1.0	1.0	1.0	1.0	1.0	1.0	246.0	41.0	197.0	0.5	4.4
9069	2	2	124600.7203	111531.9466	54095.69827	59361.05679	year9900	40	1	3		4.0	1.0	5.0	1.0	2.0	2.0	2.0		9.0	90.0	10.0	2025.0	1.0	2.0	2.0	2.0	7.3	172498.8854	8.461	120.0	80.0	134.0	78.0	128.0	76.0			2.0				2.0		165.0	32.0	217.0	0.7	4.5
9125	12	2	35821.11956	33738.59267	17961.95882	19394.61178	year9900	70	1	3		3.0	5.0	5.0	1.0	25.0	3.0	1.0	3.0	6.0	120.0	6.0	1080.0	1.0	2.0	1.0	2.0	8.0					122.0	76.0	116.0	68.0	118.0	72.0	2.0				1.0	2.0	215.0	37.0	142.0	0.7	4.0
9145	11	1	100625.0658	83179.99973	40745.04091	44069.86281	year9900	47	2	5		4.0	6.0	0.05	1.0	1.0	2.0	2.0						1.0	1.0	1.0	2.0	12.1			130.0	90.0	130.0	90.0	130.0	88.0			2.0				1.0	1.0	215.0	40.0	573.0	0.5	4.9
9181	9	2	6980.014803	6916.692889	3280.55002	3539.881913	year9900	65	1	4		2.0	1.0	3.53	1.0	2.0	1.0	2.0						1.0	2.0	1.0	2.0	13.1					128.0	64.0	136.0	20.0			2.0				2.0		267.0	37.0	404.0	0.8	4.1
9270	6	2	8479.770799	7922.238557	4692.186708	4729.34116	year9900	42	1	1		2.0	1.0	0.27	1.0	1.0	1.0	1.0	1.0					3.0	2.0			6.5			98.0	64.0	96.0	68.0	96.0	70.0			2.0						207.0	40.0	151.0	0.6	4.5
9316	7	2	31944.88959	26677.94019	14202.96536	14915.61585	year9900	72	1	2		1.0	1.0	1.64	1.0	1.0	1.0	2.0						2.0	2.0			7.6			138.0	60.0	138.0	76.0	138.0	80.0			2.0						172.0	39.0	140.0	1.0	4.4
9339	5	2	80223.96008	70642.84507	37264.64591	39638.92679	year9900	56	2	3		5.0	3.0	4.79				2.0		13.0	20.0	3.5	227.5	2.0	2.0			11.1	87176.82549	20.633	160.0	94.0	152.0	96.0	160.0	98.0			2.0				2.0		191.0	19.0	283.0	0.6	4.2
9344	7	1	11789.27282	10553.67786	6074.583948	6548.40573	year9900	78	2	4		1.0	2.0	0.99	1.0	0.0		2.0						1.0	2.0	1.0	2.0	10.9					154.0	58.0			152.0	58.0	1.0	1.0	1.0	1.0	2.0		185.0	84.0	75.0	1.0	4.1
9347	7	2	11286.73356	10103.80808	5994.551663	5848.746738	year9900	83	2	4		1.0	2.0	0.49	2.0			2.0						1.0	2.0	1.0	2.0	5.6	16996.02985	5.922	152.0	64.0	146.0	56.0	140.0	50.0			1.0	2.0	1.0	1.0	1.0	1.0	179.0	44.0	68.0	1.0	4.1
9369	4	1	2724.271871	2543.366401	1505.334602	1445.673789	year9900	74	2	1		1.0	1.0	1.07	2.0	0.0		2.0						1.0	1.0	1.0	2.0	7.8			170.0	66.0	154.0	60.0	154.0	66.0			1.0	1.0	1.0	1.0	1.0	1.0	236.0	64.0	162.0	0.7	4.5
9370	12	1	49432.02842	43882.1845	25231.6314	30611.49765	year9900	71	2	5		2.0	1.0	2.54	2.0	0.0		1.0	3.0	4.0	45.0	3.5	157.5	1.0	1.0	1.0	1.0	9.5			152.0	0.0	156.0	0.0	146.0	0.0			2.0				1.0	1.0	229.0	36.0	306.0	1.1	4.7
9380	3	1	2619.702618	2270.809308	1383.022652	1430.936592	year9900	60	1	1		1.0		1.3	1.0	1.0	1.0	1.0	3.0					1.0	2.0	2.0	2.0	7.9			118.0	66.0	120.0	74.0	120.0	68.0			1.0	2.0	1.0	2.0			201.0	39.0	82.0	0.6	4.5
9424	12	1	4228.968886	3791.829446	2244.25866	2178.412573	year9900	66	2	1		2.0	3.0	1.33	1.0	2.0	2.0	1.0	3.0	30.0	20.0	4.0	600.0	2.0	2.0			6.1	4312.072664	7.283	172.0	98.0			164.0	92.0	178.0	92.0	1.0	2.0	1.0	1.0	2.0		211.0	48.0	99.0	0.5	4.9
9445	3	1	3021.990105	2709.613472	1603.730755	1556.677625	year9900	69	2	1		1.0		0.98	2.0			2.0						1.0	2.0	1.0	2.0	6.6			142.0	72.0	124.0	74.0	130.0	68.0			1.0	1.0	1.0	1.0			215.0	46.0	131.0	0.5	4.5
9463	4	1	2574.6528	2127.864899	1289.870947	1541.055054	year9900	73	1	1		1.0	1.0	2.93	1.0	0.0		1.0	3.0	17.0	120.0	3.5	1785.0	3.0	2.0			6.9			196.0	0.0							2.0				2.0		278.0	47.0	137.0	1.2	3.8
9479	8	1	90816.98439	73785.47189	36873.34519	40131.07998	year9900	57	1	3		2.0	1.0	4.52	1.0	4.0	1.0	2.0		30.0	19.0	3.5	498.75	2.0				5.9	84445.4578	7.011	122.0	76.0	122.0	76.0	116.0	68.0			2.0				2.0		264.0	66.0	179.0	0.6	5.0
9502	10	1	52715.72005	46927.59903	23799.08967	27517.00677	year9900	66	2	3		3.0	3.0	2.49	1.0	0.0		1.0	3.0					1.0	2.0	2.0	2.0	9.3	79962.40724	14.672	116.0	54.0	114.0	58.0	116.0	56.0			2.0						255.0	44.0	197.0	0.6	4.5
9581	4	1	4070.374516	3364.029145	2297.891864	2716.046893	year9900	60	1	1		2.0	3.0	0.0	2.0	0.0		1.0	3.0					1.0	2.0	1.0	1.0	6.4			140.0	80.0	142.0	86.0	152.0	88.0			2.0				2.0		188.0	25.0	331.0	0.5	4.5
9636	11	2	12193.47947	12082.86159	5730.835885	6777.426775	year9900	74	1	4		2.0	1.0		1.0	4.0	3.0	1.0	3.0					1.0	1.0	2.0	1.0	7.9			124.0	50.0	124.0	52.0	124.0	50.0			1.0	1.0	1.0	1.0	1.0	1.0	234.0	60.0	103.0	0.9	4.0
9650	8	1	10159.83891	9787.13869	5013.926645	5223.673157	year9900	60	1	4		2.0	1.0	3.62	2.0	0.0		1.0	3.0	2.0	30.0	3.5	52.5	1.0	1.0	1.0	2.0	9.4			152.0	86.0	152.0	94.0					1.0	2.0	1.0	1.0	1.0	1.0	220.0	39.0	136.0	0.6	4.5
9742	9	2	78600.60933	65462.85799	31751.07332	38013.36296	year9900	49	1	2		1.0	1.0	2.84	1.0	2.0	1.0	2.0		3.0	15.0	8.0	90.0	1.0	2.0	2.0	2.0	6.3	110464.0499	7.611			136.0	78.0	130.0	84.0	130.0	80.0	2.0						181.0	37.0	148.0	0.9	4.2
9779	13	2	8063.900841	7825.163541	4634.691078	4782.286774	year9900	43	1	1		4.0	1.0	2.75	2.0	0.0		2.0		21.0	60.0	3.5	1102.5	1.0	2.0	1.0	2.0	9.2	13896.97527	11.05	140.0	90.0	138.0	90.0	148.0	62.0			2.0				2.0		218.0	38.0	195.0	0.6	4.7
9816	6	2	11589.40686	10806.85597	5912.997453	6205.58292	year9900	50	1	1		1.0	1.0	1.32	1.0	12.0	3.0	1.0	2.0					2.0				6.9			150.0	82.0	150.0	80.0	154.0	78.0			1.0	2.0	1.0	1.0	1.0	2.0	138.0	34.0	349.0	0.6	4.3
9879	7	1	9068.298529	8986.031938	4262.026336	4534.596001	year9900	81	1	4		2.0	1.0	1.41	1.0	0.0		1.0	3.0					1.0	1.0	2.0	2.0	7.1	0.0	9.122	126.0	0.0	126.0	10.0	128.0	16.0			2.0						173.0	44.0	99.0	1.3	4.3
9906	11	2	25814.02484	25579.15106	13879.25548	14147.04399	year9900	56	1	4		2.0		5.0	2.0	1.0	3.0	2.0						1.0	2.0	1.0	2.0	5.3			144.0	84.0	146.0	84.0	154.0	84.0			1.0	1.0	1.0	1.0	2.0		200.0	41.0	88.0	1.0	4.2
9931	3	1	2902.343822	2709.613472	1603.730755	1540.170214	year9900	62	2	1		1.0	3.0	1.72	1.0	6.0	3.0	2.0						1.0	2.0	1.0	2.0	7.0			124.0	68.0	136.0	70.0	132.0	64.0			1.0	1.0	2.0				157.0	45.0	168.0	0.8	4.1
9932	6	1	10637.69199	8142.734073	4753.327674	4877.669474	year9900	52	2	1		1.0	1.0	4.95	1.0	7.0	1.0	1.0	1.0					2.0	2.0			8.8	9921.936325	11.939	142.0	82.0	142.0	72.0	136.0	78.0			2.0						293.0	120.0	78.0	0.5	4.7
10004	16	1	90623.85915	90610.36334	46936.38236	49166.42509	year0102	46	1	3		3.0	1.0	5.0	1.0	2.0	3.0	1.0	3.0					1.0	2.0	1.0	1.0	10.5			126.0	74.0	122.0	78.0			122.0	80.0	2.0				2.0		171.0	35.0	219.0	0.9	4.5
10021	26	1	20919.83373	20424.52504	11669.56218	12554.41329	year0102	44	1	4		2.0	5.0	0.0	1.0	2.0	1.0	1.0	1.0					2.0	2.0			6.4	35895.76768	9.022	128.0	80.0	116.0	76.0	130.0	80.0			1.0	2.0	2.0				171.0	42.0	196.0	0.8	4.0
10075	27	1	100740.7933	93784.74342	48580.71874	52643.9981	year0102	46	1	3		3.0	1.0		1.0	2.0	1.0	1.0	1.0					2.0	2.0			5.3	110775.6513	7.178	148.0	86.0	142.0	80.0	138.0	82.0			2.0				1.0	2.0	205.0	34.0	250.0	0.9	4.3
10101	20	1	6918.712011	6471.663716	3500.291458	3646.718396	year0102	68	1	4		5.0	2.0	1.28	1.0	0.0		1.0	1.0					1.0	2.0	1.0	2.0	7.9	10597.09669	14.344	144.0	84.0	142.0	88.0	146.0	88.0			1.0	2.0	1.0	2.0	2.0		145.0	65.0	98.0	0.7	3.8
10102	16	1	10952.38118	10771.31956	5948.295304	5770.18971	year0102	63	1	4		1.0	1.0	1.04	2.0			1.0	3.0	20.0	10.0	3.5	175.0	2.0	1.0			8.2	0.0	11.444	174.0	76.0	174.0	70.0	170.0	80.0			1.0	1.0	1.0	1.0	1.0	2.0	137.0	50.0	46.0	0.9	3.9
10104	22	2	44537.18067	44263.27304	25804.84601	30412.69635	year0102	51	2	3		2.0	1.0	1.11	2.0			2.0		13.0	30.0	3.5	341.25	1.0	2.0	1.0	2.0	8.5			84.0	60.0	84.0	60.0	86.0	62.0			1.0	1.0	1.0	1.0	1.0	1.0	206.0	48.0	131.0	1.0	4.4
10106	15	1	3237.593441	3120.994172	1570.196598	1619.23913	year0102	70	1	1		2.0	1.0	1.01	2.0			2.0						1.0	2.0	1.0	1.0	6.9											1.0	1.0	1.0	1.0	1.0	2.0	275.0	39.0	523.0	1.5	4.3
10234	24	2	13857.73884	13645.17294	6815.562028	6813.682557	year0102	41	2	1		4.0	1.0	2.83	2.0	0.0		2.0		30.0	20.0	3.5	525.0	3.0	2.0			8.1			118.0	78.0	124.0	74.0	124.0	74.0			2.0				2.0		220.0	48.0	237.0	0.6	3.8
10260	17	1	3874.95528	3838.506573	2020.965987	2090.981068	year0102	64	1	1		5.0	1.0	3.77	1.0	3.0	2.0	1.0	3.0	10.0	240.0	3.5	2100.0	1.0	2.0	2.0	2.0	6.0			118.0	80.0	116.0	78.0	116.0	74.0			2.0				2.0		194.0	45.0	204.0	0.8	4.4
10264	27	2	38337.01297	35689.88101	18487.44271	20033.72787	year0102	42	1	3		2.0	5.0	2.68	1.0	2.0	1.0	1.0	3.0	1.0	120.0	3.5	105.0	2.0	2.0			11.4	41463.67499	17.722	134.0	82.0	128.0	76.0	128.0	86.0			2.0				2.0		276.0	36.0	969.0	1.0	4.5
10269	27	1	16465.01381	16174.99966	9241.593815	9476.330278	year0102	56	1	4		4.0	1.0	5.0	1.0	5.0	1.0	1.0	1.0					2.0	2.0			5.3	24428.28363	7.35	120.0	82.0	124.0	78.0	114.0	84.0			2.0				2.0		202.0	65.0	185.0	1.0	4.4
10277	18	1	61242.79571	61233.67536	32681.37344	32654.14344	year0102	54	1	2		4.0	5.0		1.0	2.0	3.0	2.0		9.0	10.0	5.0	112.5	1.0	2.0	1.0	2.0	6.2					122.0	82.0	108.0	80.0			2.0				1.0	1.0	200.0	34.0	441.0	1.2	4.4
10295	23	2	14136.03195	13821.66825	6903.718824	7585.854069	year0102	48	2	1		2.0	1.0	3.99	2.0	0.0		1.0	3.0	3.0	90.0	3.5	236.25	1.0	2.0	1.0	1.0	10.3			130.0	84.0	138.0	76.0	132.0	82.0			1.0	1.0	1.0	1.0	1.0	1.0	237.0	45.0	347.0	0.6	4.1
10315	23	2	95602.722	92962.86076	48154.98158	49998.72329	year0102	41	1	3		4.0	1.0	5.0	1.0	1.0	2.0	1.0	3.0					1.0	2.0	1.0	2.0	9.3	145292.6296	13.328	112.0	86.0			116.0	82.0	114.0	86.0	2.0				2.0		202.0	44.0	260.0	1.1	4.2
10321	27	2	74310.27513	73171.97957	39053.03374	40187.86261	year0102	52	1	3		5.0	1.0	5.0	1.0	0.0		1.0	3.0	3.0	20.0	10.0	150.0	1.0	2.0	1.0	2.0	7.3	116782.9867	9.572	130.0	76.0	134.0	78.0	132.0	76.0			1.0	1.0	1.0	1.0	1.0	1.0	178.0	70.0	48.0	0.9	4.5
10326	22	1	4161.249049	4174.48974	2124.359469	2040.16489	year0102	72	2	1		1.0	2.0	0.72	2.0			2.0						1.0	2.0	1.0	2.0	6.0			118.0	46.0	108.0	48.0	108.0	48.0			1.0	2.0	1.0	1.0	1.0	1.0	199.0	45.0	591.0	0.9	4.7
10332	26	1	52184.98892	42760.54341	23366.28608	28030.8027	year0102	62	1	3		3.0	1.0	5.0	1.0	0.0		1.0	1.0	2.0	120.0	4.0	240.0	1.0	1.0	1.0	1.0	9.4			128.0	74.0	142.0	76.0	134.0	80.0			1.0	1.0	1.0	1.0	1.0	2.0	214.0	69.0	113.0	0.9	3.9
10335	23	1	44938.62375	38036.58256	20784.90119	24684.35421	year0102	61	1	3		4.0	1.0	3.01	1.0	1.0	1.0	1.0	1.0	4.0	90.0	6.0	540.0	2.0	2.0			6.8			114.0	74.0	114.0	72.0	114.0	76.0			2.0				2.0		174.0	33.0	153.0	1.0	4.0
10377	21	1	50461.21408	37895.45067	20777.46155	25853.08026	year0102	66	2	3		5.0	3.0	0.87	2.0	2.0	3.0	2.0						1.0	2.0	2.0	2.0	5.8			170.0	82.0	178.0	92.0	164.0	90.0			1.0						258.0	44.0	154.0	1.0	4.1
10388	20	1	46585.82794	44330.81685	25844.22307	27129.14769	year0102	59	2	3		5.0	3.0	1.55	2.0	0.0		2.0						2.0	2.0			6.4	61445.29148	7.578	138.0	86.0	140.0	82.0	134.0	84.0			1.0	1.0	1.0	1.0	2.0		189.0	36.0	110.0	0.7	3.9
10390	27	2	76539.67598	73171.97957	39053.03374	43040.47433	year0102	57	1	2		5.0	1.0	5.0	1.0	4.0	1.0	1.0	1.0	30.0	120.0	6.0	5400.0	1.0	2.0	1.0	2.0	6.0			126.0	84.0	126.0	82.0	120.0	80.0			2.0				1.0	1.0	202.0	34.0	580.0	0.9	4.3
10448	27	1	61600.78558	57732.31265	35888.01582	38146.73447	year0102	78	2	3		3.0	1.0	5.0	2.0			2.0						1.0	2.0	1.0	1.0	4.7			148.0	54.0	142.0	54.0	132.0	56.0			1.0	1.0	1.0	1.0	1.0	1.0	185.0	69.0	81.0	1.0	4.3
10494	19	2	38632.0252	36625.30114	20307.0867	21326.01865	year0102	78	1	3		5.0	1.0	1.03	1.0	3.0	3.0	1.0	3.0					1.0	2.0	1.0	2.0	6.7			132.0	52.0	128.0	56.0	128.0	52.0			1.0		1.0	1.0	1.0	1.0	617.0	32.0	2677.0	1.0	4.1
10537	17	2	11337.45473	9500.734411	5138.607468	5628.89423	year0102	75	1	4		4.0	1.0	5.0	1.0	0.0		1.0	3.0	30.0	180.0	3.5	4725.0	1.0	2.0	1.0	1.0	7.3			136.0	40.0	134.0	36.0	132.0	34.0			1.0	1.0	1.0	1.0	2.0		192.0	66.0	115.0	1.1	4.2
10545	18	1	23005.8123	23002.38625	12276.73451	12266.50557	year0102	53	1	2		1.0	5.0	1.69	1.0	0.0		2.0						1.0	1.0	2.0	2.0	8.2			122.0	76.0							2.0						196.0	42.0	179.0	1.1	4.2
10576	23	1	35319.23936	30798.45969	19145.18158	23320.94028	year0102	72	2	3		1.0	2.0	1.57	1.0	1.0	1.0	1.0	3.0	9.0	90.0	4.5	911.25	1.0	1.0	1.0	2.0	7.6	0.0	13.339	130.0	60.0	126.0	60.0	122.0	60.0			1.0	1.0	1.0	1.0	1.0	1.0	198.0	84.0	131.0	0.8	4.0
10601	16	2	93090.23999	91664.27021	48922.65944	50344.28641	year0102	50	1	3		4.0	1.0	5.0	1.0	4.0	1.0	1.0	3.0	3.0	480.0	3.5	1260.0	1.0	2.0	1.0	2.0	6.7	146296.8108	10.55	118.0	70.0	114.0	72.0	118.0	70.0			2.0				1.0	2.0	230.0	50.0	100.0	0.9	4.4
10635	19	1	20357.18555	20363.25096	10894.15152	10811.03994	year0102	45	1	4		2.0	2.0	1.94	2.0			1.0	1.0					1.0	1.0	2.0	2.0	12.9			126.0	64.0	126.0	74.0	126.0	62.0			2.0						232.0	40.0	209.0	0.8	4.1
10638	16	1	54754.05964	49351.37698	26967.81427	28280.92615	year0102	69	1	3		5.0	1.0	3.73	2.0	0.0		2.0						1.0	2.0	2.0	2.0	6.9	82182.30101	8.611	140.0	72.0	144.0	70.0			138.0	74.0	2.0				1.0	2.0	258.0	52.0	125.0	1.3	4.2
10659	28	2	20854.16649	20922.04986	11953.82322	11862.62739	year0102	40	1	4		2.0	5.0	1.99	1.0	5.0	3.0	1.0	2.0					1.0	1.0	2.0	2.0	8.1			156.0	90.0	158.0	98.0	160.0	98.0			2.0				2.0		199.0	53.0	274.0	0.8	4.0
10699	15	2	55567.63398	47033.1025	25701.00473	30522.76739	year0102	60	1	3		5.0	1.0	5.0	1.0	4.0	2.0	2.0		10.0	15.0	7.0	262.5	1.0	2.0	1.0	2.0	6.8	88696.92754	8.017	134.0	60.0	142.0	62.0	136.0	62.0			2.0				2.0		151.0	42.0	124.0	1.1	4.0
10705	23	2	95602.722	92962.86076	48154.98158	49998.72329	year0102	46	1	3		3.0	1.0	5.0	1.0	6.0	2.0	1.0	1.0					2.0	2.0			7.3	105661.5077	11.228	190.0	96.0							1.0	1.0	1.0	1.0	2.0		195.0	44.0	97.0	0.5	4.4
10725	25	2	14958.38092	12738.10179	6820.275708	7776.851966	year0102	67	2	4		2.0	1.0	1.22	2.0	0.0		2.0						2.0	2.0			6.5			172.0	88.0			174.0	82.0	174.0	78.0	1.0	1.0	1.0	1.0	2.0		247.0	50.0	138.0	0.9	4.2
10752	28	1	23672.56161	23018.89531	12285.54565	12811.36849	year0102	53	1	5		4.0	1.0	1.09	2.0			2.0						1.0	2.0	2.0	1.0	5.3	37228.89896	7.111			144.0	78.0	146.0	78.0			1.0	1.0	1.0	1.0	2.0		162.0	44.0	111.0	0.8	4.5
10781	20	2	34479.38253	32688.36572	18124.23259	19033.63727	year0102	75	1	3		4.0	1.0	2.01	1.0	0.0		1.0	3.0	13.0	10.0	7.0	227.5	1.0	2.0	1.0	1.0	7.0			142.0	64.0	142.0	60.0	132.0	62.0			1.0	1.0	1.0	1.0	2.0		150.0	33.0	130.0	0.8	4.0
10829	14	1	22222.67712	21730.06524	11625.38456	11951.36449	year0102	40	1	4		4.0	1.0	2.0	1.0	3.0	3.0	1.0	3.0	30.0	60.0	7.0	3150.0	1.0	2.0	1.0	2.0	6.1	34729.79028	6.344	112.0	66.0	112.0	68.0	114.0	64.0			1.0	1.0	1.0	1.0	1.0	1.0	125.0	32.0	62.0	1.1	3.9
10844	20	2	33006.48953	33177.5923	17865.67153	18632.32197	year0102	53	2	4		2.0	5.0					1.0	1.0					1.0	1.0	1.0	2.0	10.4	54144.16363	13.511	170.0	102.0	174.0	108.0	160.0	96.0			1.0	1.0	1.0	1.0	1.0	1.0	189.0	47.0	110.0	0.7	3.9
10886	22	1	44442.07034	35640.88225	19541.31821	22298.56135	year0102	68	2	3		2.0	2.0		1.0	12.0	3.0	1.0	3.0	30.0	30.0	5.0	1125.0	2.0	2.0			5.3	48625.17307	7.272	116.0	84.0	104.0	84.0	114.0	80.0			1.0	2.0	2.0		1.0	2.0	275.0	65.0	153.0	0.8	4.1
10903	25	2	3781.870636	2854.115865	1480.791979	1884.653904	year0102	66	2	1		1.0	1.0	1.72	2.0	0.0		2.0						2.0	2.0			5.8	3944.658441	7.372	130.0	50.0	132.0	52.0					1.0	1.0	1.0	1.0	2.0		229.0	66.0	166.0	0.6	4.2
10962	14	1	12432.7477	10559.05178	5711.013483	6753.984318	year0102	66	1	4		3.0	1.0	3.72	1.0	4.0	3.0	1.0	3.0	13.0	40.0	6.0	780.0	2.0	2.0			7.8	19171.96497	8.606	136.0	80.0	130.0	82.0	132.0	68.0			1.0	1.0	1.0	1.0	1.0	1.0	228.0	41.0	102.0	1.7	3.9
10971	15	2	12798.33638	12839.05945	6412.920264	6298.618632	year0102	43	2	1		1.0	1.0	1.89	2.0			1.0	1.0					1.0	2.0	1.0	2.0	8.8	18303.32464	9.656	104.0	70.0	98.0	70.0	106.0	70.0			2.0				2.0		166.0	45.0	181.0	0.7	4.3
10999	27	1	12448.80647	12513.34	6699.933023	6536.971172	year0102	71	2	4		1.0	1.0	1.27	1.0	0.0		2.0						1.0	1.0	1.0	2.0	10.0			204.0	80.0	196.0	72.0			188.0	62.0	1.0	1.0	1.0	1.0			231.0	69.0	201.0	1.0	3.9
11004	28	1	40340.9924	38531.43714	21055.31201	22272.94651	year0102	66	1	3		4.0	1.0		1.0	7.0	1.0	1.0	3.0					2.0	2.0			5.5	48878.16788	7.456	142.0	0.0	138.0	0.0	140.0	0.0			1.0	1.0	1.0	1.0	2.0		180.0	53.0	112.0	1.3	4.4
11098	24	1	13246.82439	12525.56006	6706.475926	6844.43875	year0102	62	2	4		4.0	2.0		1.0	4.0	3.0	2.0		4.0	30.0	7.0	210.0	1.0	2.0	1.0	1.0	6.6			160.0	62.0	156.0	72.0	166.0	72.0			1.0	1.0	1.0	1.0	2.0		211.0	60.0	126.0	0.5	4.4
11121	14	1	11376.7607	11336.76115	5782.316413	6057.679184	year0102	46	1	1		1.0	1.0	0.54	1.0	1.0	2.0	1.0	1.0					1.0	2.0	1.0	1.0	6.4			114.0	62.0	114.0	64.0			124.0	52.0	2.0				1.0	1.0	168.0	30.0	565.0	0.8	4.0
11130	19	1	13300.00735	12609.14415	7138.0943	8424.927475	year0102	82	1	3		4.0	2.0	5.0	1.0	2.0	3.0	1.0	3.0					2.0	2.0			7.1	18153.80231	8.094			126.0	56.0	124.0	60.0	124.0	64.0	2.0				2.0		148.0	49.0	153.0	1.0	4.0
11142	15	2	13760.83941	13063.41984	7138.201015	7491.411699	year0102	50	1	1		2.0	3.0	0.9	1.0	1.0	2.0	1.0	1.0					2.0	1.0			4.8	16582.36223	5.883	162.0	74.0	146.0	66.0	146.0	64.0			1.0	1.0	1.0	1.0			176.0	30.0	127.0	1.6	3.4
11148	21	1	50592.80731	50585.27297	26998.15399	28403.80144	year0102	52	1	3		5.0	4.0		1.0	7.0	1.0	1.0	1.0					1.0	2.0	2.0	2.0	6.3			126.0	76.0	116.0	76.0	110.0	80.0			1.0	1.0	1.0	1.0	1.0	1.0	314.0	48.0	1298.0	0.7	4.4
11230	22	2	18200.0012	18257.91184	8956.452997	8907.980075	year0102	42	2	1		4.0	3.0	1.8	2.0			2.0		13.0	10.0	3.5	113.75	1.0	1.0	1.0	2.0	6.7	0.0	9.694	132.0	60.0	134.0	62.0	130.0	66.0			1.0	1.0	1.0	1.0	1.0	1.0	134.0	35.0	273.0	0.7	3.9
11278	20	1	16586.34633	16583.87627	8851.075005	9206.341128	year0102	51	1	2		3.0	5.0	1.38	1.0	0.0		1.0	1.0					1.0	1.0	1.0	2.0	11.3			136.0	82.0	134.0	68.0	136.0	78.0			1.0	2.0	2.0		2.0		152.0	34.0	140.0	1.0	3.3
11297	17	2	3885.236255	3666.375709	1865.784908	1874.287467	year0102	61	2	1		2.0	4.0	0.11	2.0			2.0		9.0	20.0	6.0	270.0	1.0	2.0	1.0	2.0	7.6	5446.542168	9.989	158.0	76.0					150.0	70.0	2.0				2.0		191.0	43.0	131.0	0.6	4.4
11359	22	1	6164.656964	4612.46756	2320.568534	2311.856531	year0102	64	1	1		1.0	1.0	2.32	1.0	150.0	3.0	1.0	3.0	30.0	120.0	5.0	4500.0	1.0	2.0	2.0	2.0	6.4			108.0	66.0	106.0	70.0	110.0	70.0			2.0				2.0		132.0	39.0	81.0	0.8	4.2
11384	16	2	66308.13605	62369.21959	34196.03247	34301.93423	year0102	69	2	2		3.0	3.0	1.35	2.0	2.0	3.0	1.0	1.0					1.0	2.0	2.0	1.0	6.8	99678.90973	7.028	112.0	50.0	112.0	52.0	114.0	56.0			1.0	1.0	1.0	1.0	2.0		206.0	51.0	93.0	0.7	4.2
11386	28	1	4162.269837	3880.658669	2043.158981	2035.488444	year0102	68	1	1		4.0	3.0	4.19	1.0	1.0	2.0	1.0	3.0	13.0	15.0	7.0	341.25	1.0	2.0	1.0	2.0	7.1	5914.980405	8.094	126.0	62.0	122.0	60.0	118.0	60.0			1.0	2.0	1.0	1.0	1.0	1.0	211.0	60.0	142.0	1.2	4.1
11402	19	1	39194.46293	35293.15467	21939.20935	24366.4638	year0102	77	2	3		4.0	3.0	2.79	1.0	0.0		1.0	3.0	4.0	60.0	6.0	360.0	1.0	2.0	1.0	2.0	6.8	70807.16	8.611	158.0	66.0	160.0	62.0	158.0	56.0			1.0	1.0	1.0	1.0	1.0	1.0	183.0	61.0	115.0	0.9	4.1
11412	24	1	9355.299033	8520.603385	4705.371965	5077.337951	year0102	68	1	4		3.0	1.0		1.0	0.0		1.0	3.0					1.0	2.0	2.0	2.0	5.7	0.0	7.828	122.0	66.0	120.0	72.0	114.0	64.0			1.0	1.0	1.0	1.0	2.0		220.0	51.0	76.0	0.9	4.0
11429	14	1	28356.15319	26883.20492	14905.53131	15653.43387	year0102	71	1	3		5.0	1.0	4.19	1.0	12.0	3.0	2.0		4.0	180.0	3.5	630.0	1.0	2.0	1.0	1.0	8.1	45487.73288	9.911	110.0	68.0	110.0	66.0	114.0	74.0			1.0	2.0	1.0	2.0	1.0	1.0	128.0	44.0	160.0	1.0	4.1
11432	23	1	59433.57758	56818.53847	30324.9456	33421.22026	year0102	52	1	3		4.0	3.0	2.69	1.0	0.0		1.0	1.0	27.0	150.0	5.0	5062.5	1.0	1.0	1.0	1.0	8.5			94.0	74.0	94.0	72.0	96.0	76.0			2.0				1.0	2.0	231.0	88.0	105.0	0.9	4.2
11459	19	2	56982.9038	51360.29702	28065.57863	29432.14265	year0102	60	1	3		5.0	1.0	4.65	2.0			2.0		3.0	20.0	3.5	52.5	1.0	2.0	1.0	2.0	8.6			132.0	72.0	136.0	82.0	138.0	74.0			2.0				2.0		187.0	42.0	89.0	0.9	3.9
11476	17	2	11004.14263	10666.38115	5773.079692	6021.119901	year0102	51	1	1		3.0	3.0	5.0	1.0	1.0	3.0	1.0	3.0					2.0	2.0			7.2			114.0	72.0	112.0	72.0	116.0	68.0			2.0				2.0		193.0	45.0	202.0	1.0	4.2
11496	24	2	41109.98198	35848.00086	22284.11722	27144.50969	year0102	71	2	3		2.0	2.0	3.39	2.0			2.0		30.0	40.0	3.5	1050.0	1.0	2.0	1.0	1.0	6.1			184.0	76.0	180.0	82.0	178.0	78.0			1.0	1.0	1.0	1.0	1.0	1.0	252.0	61.0	367.0	0.8	3.7
11507	17	2	2907.111825	2710.422233	1427.031852	1613.287664	year0102	85	1	1		1.0	2.0	1.21	1.0	365.0	3.0	1.0	1.0	30.0	20.0	3.5	525.0	1.0	2.0	1.0	2.0	10.0	4688.095848	13.089	150.0	66.0	144.0	62.0	150.0	64.0			2.0						240.0	38.0	189.0	1.0	4.1
11511	22	1	35821.14631	29347.10226	18242.97732	22483.67047	year0102	75	2	3		4.0	3.0	1.63	2.0	1.0	3.0	1.0	3.0	2.0	240.0	3.5	420.0	2.0	2.0			6.5	48819.02326	8.206	178.0	70.0	152.0	70.0	166.0	64.0			2.0				2.0		247.0	45.0	368.0	0.6	4.5
11562	20	1	6561.121925	6117.209039	3220.698251	3242.996503	year0102	85	1	1		3.0	1.0	3.1	1.0	0.0		1.0	1.0	9.0	60.0	8.0	1080.0	1.0	2.0	1.0	2.0	6.1	9423.910427	4.989	190.0	56.0	196.0	50.0	190.0	46.0			2.0				2.0		222.0	55.0	168.0	1.1	4.2
11572	15	2	5908.74637	4459.234168	2313.570471	2944.559184	year0102	85	2	1		1.0	1.0	1.64	2.0			1.0	3.0					1.0	2.0	2.0	2.0	6.1	8556.673425	7.244	116.0	62.0	112.0	58.0	110.0	60.0			1.0	1.0	2.0		2.0		174.0	64.0	79.0	0.8	3.9
11579	14	1	65450.67812	65440.93113	34926.85187	36745.30361	year0102	55	1	3		4.0	5.0	3.35	1.0	7.0	1.0	2.0		9.0	30.0	3.5	236.25	1.0	2.0	1.0	2.0	5.7	106779.1623	6.861	152.0	76.0	142.0	78.0	138.0	72.0			1.0	1.0	1.0	1.0	1.0	2.0	186.0	33.0	189.0	0.9	4.4
11586	24	2	11978.6099	10909.85801	6024.801025	6501.069654	year0102	68	1	4		2.0	1.0	3.66	1.0	7.0	3.0	2.0		13.0	60.0	6.0	1170.0	3.0	2.0			7.1			138.0	90.0	130.0	86.0	134.0	84.0			1.0	1.0	1.0	1.0	1.0	1.0	199.0	55.0	129.0	1.1	4.0
11607	18	1	30833.42069	29231.79182	16207.7174	17020.95868	year0102	72	1	3		3.0	1.0	2.8	1.0	3.0	3.0	1.0	3.0	13.0	120.0	3.0	1170.0	1.0	2.0	1.0	2.0	7.3	49461.65986	8.972			128.0	58.0	126.0	58.0	130.0	58.0	1.0	1.0	1.0	1.0	1.0	1.0	124.0	36.0	149.0	1.0	4.4
11608	14	1	13154.56848	13222.76062	7079.773307	6907.572636	year0102	78	2	4		2.0	2.0	0.58	2.0	0.0		1.0	3.0					2.0	2.0			7.9					160.0	0.0	170.0	0.0	160.0	0.0	1.0	1.0	1.0	1.0			241.0	56.0	181.0	1.0	4.5
11679	27	1	15815.76823	15820.48053	8463.811226	8399.240733	year0102	45	1	4		3.0	4.0	1.94	1.0	7.0	1.0	1.0	1.0	2.0	20.0	8.0	80.0	1.0	2.0	2.0	2.0	6.1	24407.57869	5.772	138.0	96.0	140.0	98.0	138.0	90.0			1.0	1.0	1.0	1.0	1.0	1.0	298.0	40.0	189.0	1.1	4.6
11756	27	1	8846.615441	8512.290602	4700.781358	4720.175005	year0102	63	1	4		4.0	1.0	1.47	1.0	0.0		1.0	3.0	30.0	60.0	5.0	2250.0	1.0	2.0	1.0	2.0	8.8			156.0	76.0			152.0	82.0			1.0	1.0	1.0	1.0	1.0	2.0	287.0	51.0	257.0	1.3	4.3
11786	27	2	7286.355494	6117.209039	3220.698251	3623.235734	year0102	63	1	2		4.0	1.0	0.09	1.0	0.0		1.0	2.0	4.0	15.0	5.0	75.0	1.0	2.0	1.0	2.0	7.3	10528.8578	8.006	116.0	78.0	116.0	78.0	122.0	80.0			2.0				1.0	1.0	209.0	33.0	617.0	0.8	4.7
11801	22	2	23782.5384	20129.82174	11395.58436	15525.42637	year0102	80	1	3		3.0	1.0	2.51	2.0	0.0		1.0	3.0					1.0	2.0	1.0	2.0	6.4			178.0	84.0	160.0	68.0	162.0	64.0			1.0	1.0	1.0	1.0	1.0	1.0	187.0	41.0	144.0	1.5	4.3
11876	18	1	24989.09342	18766.35302	9147.26276	14383.97723	year0102	82	2	3		2.0	2.0	0.98	1.0	0.0		2.0						1.0	2.0	1.0	1.0	5.3			182.0	78.0	174.0	76.0	174.0	78.0			1.0	1.0	1.0	1.0	2.0		214.0	47.0	210.0	1.1	4.2
11904	23	1	58729.28687	56818.53847	30324.9456	31526.22209	year0102	51	1	5		4.0	1.0	0.0	2.0	0.0		1.0	2.0	4.0	60.0	7.0	420.0	1.0	2.0	1.0	2.0	7.0			116.0	64.0	110.0	66.0	112.0	72.0			2.0				1.0	2.0	177.0	32.0	164.0	0.9	4.1
11926	19	1	32785.58385	31082.55069	17233.88018	20543.26479	year0102	78	1	3		1.0	1.0	0.72	1.0	1.0	3.0	2.0						2.0	2.0			6.7	44875.84955	6.933			150.0	56.0	142.0	58.0	142.0	62.0	1.0	1.0	1.0	1.0	2.0		175.0	37.0	253.0	1.4	4.4
11931	25	2	26988.64028	25292.5498	13820.98793	14563.79329	year0102	65	1	3		2.0	2.0	0.69	1.0	5.0	3.0	1.0	3.0					2.0	2.0			8.1			124.0	56.0	126.0	68.0	118.0	68.0			1.0	2.0	2.0				143.0	38.0	79.0	0.9	4.3
11955	24	1	25889.03133	25385.24985	13669.60362	14078.33336	year0102	44	2	4		4.0	2.0	2.91				2.0		30.0	10.0	3.5	262.5	1.0	1.0	1.0	1.0	7.4			110.0	90.0	120.0	90.0	126.0	88.0			1.0	1.0	1.0	1.0	1.0	1.0	214.0	67.0	177.0	0.6	3.7
11982	15	1	2248.318788	2215.233975	1174.919088	1170.508144	year0102	68	1	1		1.0	3.0	1.63	2.0	2.0	1.0	2.0		9.0	15.0	8.0	270.0	2.0	2.0			8.4	2591.322132	5.483	174.0	82.0	164.0	78.0	166.0	72.0			2.0				2.0		163.0	35.0	92.0	0.8	4.0
11987	22	1	13241.22246	12570.13784	6868.658572	7208.531825	year0102	46	1	1		1.0	1.0	2.15	1.0	3.0	3.0	1.0	3.0	4.0	120.0	6.0	720.0	1.0	2.0	1.0	2.0	7.9	20947.46577	10.922	128.0	86.0	126.0	94.0	136.0	92.0			2.0				1.0	1.0	220.0	41.0	468.0	0.9	4.3
12061	26	1	52432.40507	42048.83258	23054.69354	26307.66731	year0102	60	2	3		4.0	1.0	3.1	2.0			1.0	1.0					1.0	2.0	2.0	2.0	5.1	76448.15529	4.517	138.0	82.0	132.0	78.0	126.0	80.0			2.0				1.0	1.0	220.0	44.0	243.0	0.6	4.4
12064	23	2	49482.61826	44600.07831	24371.49077	25558.18293	year0102	62	1	5		4.0	1.0	4.99	2.0	1.0	3.0	1.0	3.0	1.0	35.0	6.0	52.5	1.0	2.0	1.0	2.0	7.3			146.0	78.0	148.0	66.0			142.0	60.0	2.0				1.0	1.0	205.0	51.0	121.0	0.8	4.6
12118	23	2	75543.85724	75532.60717	40312.93773	42411.81375	year0102	51	1	3		4.0	1.0	4.36	1.0	6.0	3.0	1.0	1.0					1.0	2.0	1.0	2.0	6.1	123245.6259	8.278	120.0	74.0	116.0	76.0	118.0	78.0			2.0				2.0		206.0	37.0	109.0	1.1	4.5
12131	14	1	13154.56848	13222.76062	7079.773307	6907.572636	year0102	60	2	4		5.0	3.0	3.27	2.0			2.0						1.0	1.0	2.0	2.0	16.1	20072.9004	32.311	152.0	80.0			148.0	86.0	144.0	90.0	1.0	1.0	1.0	1.0			233.0	39.0	308.0	1.1	3.6
12138	15	2	11270.95166	10265.33824	5668.874911	6117.007101	year0102	64	1	4		3.0	1.0	2.66	1.0	0.0		2.0						1.0	1.0	1.0	1.0	8.3			142.0	82.0	146.0	80.0	152.0	68.0			1.0	1.0	1.0	1.0	2.0		175.0	45.0	61.0	1.6	3.9
12146	15	2	12102.97069	11320.94473	6123.094132	6379.240208	year0102	60	1	4		5.0	1.0	5.0	1.0	1.0	1.0	1.0	3.0	17.0	30.0	3.5	446.25	3.0	2.0			6.5	17711.03422	8.111	154.0	58.0	158.0	72.0	162.0	76.0			1.0	1.0	1.0	1.0	1.0	1.0	222.0	56.0	127.0	1.2	4.0
12195	19	1	32785.58385	31082.55069	17233.88018	20543.26479	year0102	76	1	3		1.0	1.0	2.58	2.0	1.0	2.0	2.0		3.0	180.0	6.0	810.0	1.0	2.0	2.0	1.0	6.1			128.0	64.0	136.0	64.0	130.0	56.0			2.0				2.0		164.0	30.0	138.0	0.9	4.1
12265	23	1	13428.46919	11003.32972	6229.035391	8572.347613	year0102	84	1	3		3.0	1.0	1.98	1.0	0.0		1.0	3.0					1.0	2.0	1.0	2.0	6.1			160.0	70.0	148.0	80.0	140.0	76.0			1.0	1.0	1.0	2.0	2.0		145.0	28.0	103.0	0.8	3.8
12322	18	1	24124.53445	24249.59393	13058.06872	13101.82505	year0102	57	2	4		4.0	1.0	5.0	2.0			2.0						2.0	2.0			7.5			158.0	86.0	156.0	90.0	158.0	86.0			1.0	1.0	1.0	1.0	2.0		211.0	59.0	79.0	0.9	4.1
12371	26	2	8126.645575	7397.063905	4000.807325	4188.644479	year0102	62	1	4		3.0	2.0	3.9	1.0	2.0	1.0	1.0	3.0			3.5		1.0	1.0	2.0	2.0	7.0	0.0	9.506	158.0	46.0	146.0	50.0	154.0	54.0			1.0	1.0	1.0	1.0	2.0		118.0	34.0	225.0	1.3	3.7
12376	22	1	4578.877926	4260.898784	2210.668746	2145.80818	year0102	61	2	1		1.0	4.0	1.29	2.0	2.0	3.0	2.0						1.0	2.0	1.0	2.0	8.8			136.0	74.0	138.0	76.0	134.0	78.0			2.0				1.0	1.0	282.0	47.0	200.0	0.7	4.4
12379	26	1	27912.44919	26462.54893	14460.32813	16887.02478	year0102	64	1	3		1.0	1.0	1.21	1.0	0.0		1.0	1.0					2.0	2.0			6.7			140.0	90.0	138.0	86.0	134.0	92.0			2.0						230.0	45.0	158.0	1.0	4.5
12426	14	1	11288.44785	10559.05178	5711.013483	5949.921079	year0102	65	1	4		4.0	1.0	5.0	2.0			2.0						2.0	2.0			11.2			128.0	60.0	132.0	62.0	124.0	54.0			1.0	2.0	1.0	1.0	1.0	1.0	268.0	47.0	262.0	0.8	3.8
12459	17	2	27901.28078	27852.76269	14551.33099	14744.9825	year0102	40	2	2		1.0	5.0	2.01	1.0	0.0		2.0						1.0	2.0	2.0	2.0	5.4	42847.8397	4.883	94.0	52.0	90.0	50.0	94.0	40.0			2.0				2.0		172.0	68.0	133.0	0.7	2.6
12480	27	2	5824.480592	5758.637426	2987.735786	2979.916313	year0102	66	2	2		4.0	2.0	5.0	1.0	3.0	3.0	2.0						1.0	2.0	1.0	2.0	6.3			136.0	74.0	126.0	76.0	134.0	78.0			1.0	1.0	1.0	1.0			178.0	51.0	150.0	0.6	4.2
12485	27	1	10313.54094	9387.627487	5077.431978	5441.950887	year0102	75	1	4		1.0	2.0	2.33	2.0	0.0		2.0						1.0	1.0	2.0	1.0	6.5			148.0	40.0	146.0	44.0	134.0	40.0			2.0				2.0		182.0	46.0	125.0	1.2	3.9
12515	25	1	9298.062386	9180.790164	4477.616146	4539.504827	year0102	50	2	1		1.0	1.0	0.86	2.0			2.0						1.0	2.0	1.0		7.0			110.0	78.0			110.0	82.0	118.0	80.0	2.0						130.0	53.0	62.0	0.4	4.4
12571	21	1	20700.33425	20476.86998	11699.46948	12055.96651	year0102	44	1	4		2.0	1.0	1.5	1.0	7.0	1.0	2.0						1.0	2.0	2.0	2.0	7.4	35033.75609		126.0	88.0			124.0	92.0	126.0	86.0	2.0						160.0	58.0	105.0	1.0	4.0
12617	27	1	31344.51529	26530.3684	14497.38774	17217.24106	year0102	65	1	3		4.0	1.0	1.23	2.0	0.0		1.0	3.0					1.0	2.0	1.0	2.0	6.4	0.0	6.083	128.0	68.0	130.0	68.0	136.0	56.0			1.0	1.0	2.0				145.0	44.0	72.0	1.0	4.4
12635	20	1	66827.76826	64653.53701	33490.68497	34666.7039	year0102	40	1	3		3.0	1.0	0.71	2.0			1.0	3.0					1.0	2.0	2.0	1.0	6.0	100738.9037	7.794									2.0				1.0	2.0	209.0	45.0	141.0	0.7	4.6
12651	16	1	17468.49165	14875.63567	7964.761018	9081.85681	year0102	60	2	5		3.0	3.0	1.92	1.0	2.0	3.0	2.0		17.0	30.0	7.0	892.5	1.0	2.0	2.0	2.0	6.3			120.0	76.0	124.0	82.0	122.0	80.0			1.0	1.0	1.0	1.0	1.0	1.0	197.0	49.0	85.0	0.9	3.9
12664	21	1	25229.69521	25360.48375	13656.26742	14242.2842	year0102	48	2	4		3.0	4.0	1.5	1.0	2.0	2.0	2.0						1.0	2.0	2.0	1.0	5.8	41387.03525	5.689	152.0	88.0	150.0	88.0	140.0	84.0			1.0	1.0	1.0	2.0	2.0		237.0	62.0	94.0	0.8	4.5
12680	22	2	40067.76597	38984.54999	23144.9146	22666.5787	year0102	53	2	3		3.0	3.0	0.5	2.0			1.0	1.0	4.0	45.0	3.5	157.5	1.0	2.0	1.0	2.0	6.3			146.0	74.0	146.0	70.0	144.0	72.0			1.0	1.0	1.0	1.0	1.0	1.0	240.0	40.0	126.0	1.0	4.1
12696	20	2	32087.42691	27159.17758	14840.99739	17625.31527	year0102	66	1	3		3.0	1.0	1.26	2.0			2.0		13.0	60.0	3.5	682.5	1.0	2.0	1.0	2.0	6.8	51217.87588	9.4	126.0	82.0	130.0	80.0	130.0	84.0			1.0	1.0	1.0	1.0	1.0	2.0	255.0	34.0	304.0	1.2	4.4
12697	14	1	22697.37238	22217.0115	12693.70018	12803.09018	year0102	59	1	4		2.0	2.0	1.41	1.0	3.0	1.0	2.0						1.0	2.0	1.0	1.0	8.3	37204.84278	12.561	198.0	96.0	178.0	102.0	188.0	102.0			1.0	1.0	1.0	1.0	2.0		168.0	48.0	490.0	1.2	3.9
12723	18	1	53676.36601	40309.97108	22101.30396	27500.31729	year0102	67	2	3		3.0	2.0	1.85	1.0	1.0	2.0	1.0	3.0	9.0	60.0	7.0	945.0	2.0	2.0			6.0	60484.41016	7.528			152.0	74.0	148.0	78.0	142.0	76.0	1.0	1.0	1.0	1.0	1.0	1.0	180.0	58.0	149.0	0.9	4.4
12733	27	2	77213.83768	73476.26194	42835.59472	44965.29736	year0102	58	2	2		2.0	3.0	0.34	2.0			2.0		60.0	300.0	5.0	22500.0	1.0	2.0	1.0	2.0	7.0	130665.8623	7.022	104.0	64.0	100.0	66.0	100.0	64.0			2.0						285.0	45.0	287.0	0.6	4.3
12745	17	2	25718.0559	24188.74302	13411.57305	13949.31875	year0102	75	1	3		3.0	2.0	3.84	1.0	0.0		1.0	3.0	4.0	20.0	10.0	200.0	1.0	2.0	2.0	2.0	6.3			116.0	84.0	114.0	80.0	116.0	80.0			1.0	1.0	1.0	2.0	1.0	2.0	263.0	39.0	328.0	1.9	4.6
12748	25	2	10194.33372	9219.781104	4719.136156	5334.380801	year0102	42	1	1		1.0	1.0	0.86	1.0	5.0	3.0	2.0		4.0	30.0	7.0	210.0	1.0	2.0	1.0	2.0	11.2			154.0	86.0			148.0	80.0	152.0	82.0	1.0	2.0	1.0	2.0	2.0		257.0	47.0	548.0	0.5	4.5
12810	17	1	24453.36253	23356.47056	12950.1153	13983.02163	year0102	71	1	3		5.0	2.0	5.0	1.0	4.0	2.0	2.0						1.0	1.0	1.0	2.0	8.0			110.0	70.0	122.0	80.0	116.0	74.0			1.0	1.0	1.0	1.0	1.0	1.0	237.0	49.0	393.0	1.7	4.1
12817	23	2	38777.70232	29121.34661	15966.76246	19867.20036	year0102	69	2	3		2.0	1.0	1.09	2.0	6.0	3.0	1.0	3.0					1.0	2.0	2.0	2.0	5.5	57732.62981	6.283	134.0	68.0	136.0	72.0	136.0	66.0			1.0	1.0	1.0	1.0	1.0	2.0	207.0	87.0	91.0	0.8	3.9
12834	22	2	11064.69111	8350.341265	4249.411938	5408.369922	year0102	70	2	1		1.0	2.0	0.0	2.0	0.0		1.0	3.0					2.0	2.0			5.8	13412.12977	7.011	116.0	74.0	112.0	68.0	108.0	68.0			1.0	1.0	1.0	1.0	2.0		193.0	34.0	161.0	0.8	3.7
12880	15	1	32291.56283	27331.96064	15154.34623	18370.56073	year0102	77	1	3		2.0	1.0	2.18	1.0	5.0	1.0	2.0		120.0	10.0	3.5	1050.0	2.0	2.0			5.3	40129.67403	7.333	146.0	68.0	144.0	64.0	142.0	68.0			1.0	1.0	1.0	1.0	2.0		180.0	100.0	53.0	1.3	4.4
12947	28	1	3792.752515	3579.101701	1821.371967	1829.672132	year0102	72	2	1		1.0	4.0	0.81	2.0			2.0		30.0	120.0	5.0	4500.0	1.0	2.0	2.0	2.0	6.1	5316.893271	5.883	160.0	64.0	160.0	72.0			154.0	66.0	1.0	1.0	1.0	1.0	1.0	1.0	211.0	55.0	151.0	1.2	4.5
12953	25	2	61060.08489	61050.99175	32583.87233	36514.27396	year0102	50	1	5		5.0	1.0		2.0	0.0		2.0						3.0	2.0			5.9			156.0	92.0	150.0	92.0			144.0	72.0	1.0	1.0	1.0	1.0	2.0		179.0	41.0	107.0	0.9	4.6
12962	15	2	49241.92222	47033.1025	25701.00473	27187.30092	year0102	67	1	3		5.0	5.0	5.0	1.0	5.0	1.0	2.0		4.0	30.0	3.5	105.0	2.0	2.0			5.8	58630.74911	7.389	134.0	70.0	124.0	80.0	132.0	70.0			2.0				1.0	2.0	182.0	27.0	268.0	1.1	4.1
12963	18	1	42917.3729	40992.25026	22400.01109	23695.40991	year0102	60	1	5		5.0	1.0	3.45	1.0	2.0	1.0	2.0		30.0	45.0	3.5	1181.25	1.0	2.0	1.0	2.0	8.6	68857.12652	9.617	142.0	76.0	142.0	82.0	134.0	74.0			2.0				1.0	1.0	161.0	54.0	100.0	1.0	4.2
12964	19	1	32542.28324	31082.55069	17233.88018	18608.46131	year0102	73	1	3		3.0	1.0	3.01	1.0	2.0	1.0	1.0	3.0	21.0	45.0	5.0	1181.25	2.0	2.0			5.8	40130.06034	7.078	126.0	66.0	126.0	84.0			128.0	72.0	2.0				2.0		208.0	41.0	141.0	1.0	4.1
12977	18	2	12830.36354	12001.33755	6491.094274	6762.634821	year0102	61	1	4		3.0	1.0	2.51	1.0	0.0		1.0	1.0					1.0	2.0	1.0	2.0	7.5	19651.72172	8.961	118.0	68.0	124.0	68.0	112.0	64.0			2.0				2.0		191.0	51.0	91.0	0.9	4.0
12979	16	1	14175.44513	11878.95719	6424.903114	7037.918403	year0102	62	1	4		3.0	1.0	2.51	1.0	2.0	1.0	1.0	3.0	2.0	20.0	8.0	80.0	3.0	2.0			7.7			132.0	66.0	124.0	64.0			138.0	76.0	1.0	2.0	2.0		2.0		197.0	59.0	76.0	1.3	4.7
12981	24	2	13774.53715	13507.9183	7311.035275	7489.567618	year0102	56	1	1		4.0	1.0	1.59	1.0	1.0	3.0	1.0	1.0	9.0	60.0	4.0	540.0	1.0	1.0	2.0	1.0	10.0			96.0	64.0	92.0	60.0	96.0	60.0			1.0	1.0	1.0	1.0	1.0	1.0	195.0	47.0	352.0	2.7	4.0
13056	20	2	8151.993051	7585.879737	3935.758181	3779.772572	year0102	70	2	1		2.0	1.0	2.35	2.0			2.0						1.0	1.0	2.0	2.0	5.8	0.0	2.133	144.0	44.0	130.0	46.0	122.0	44.0			1.0	2.0	2.0		1.0	2.0	214.0	62.0	82.0	0.7	4.3
13059	20	1	14369.49434	14116.3906	8065.406542	8270.26785	year0102	43	1	4		2.0	1.0	1.16	1.0	0.0		1.0	3.0					2.0	2.0			6.5			156.0	118.0	162.0	114.0	158.0	116.0			1.0	1.0	1.0	1.0			200.0	31.0	168.0	1.1	4.1
13069	25	2	13968.34876	11822.97557	6693.040663	9118.646907	year0102	85	1	3		5.0	2.0	2.91	1.0	0.0		1.0	3.0					1.0	2.0	2.0	2.0	5.7	26498.12036	7.183	140.0	64.0			134.0	50.0	134.0	54.0	1.0	2.0	1.0	2.0	2.0		176.0	36.0	162.0	1.4	4.0
13086	27	1	7124.85299	6723.9914	3713.220672	3767.781361	year0102	74	1	4		3.0	1.0	1.08	1.0	0.0		1.0	3.0					1.0	2.0	1.0		6.2			88.0	64.0	88.0	58.0	90.0	56.0			1.0	1.0	1.0	1.0	1.0	2.0	194.0	69.0	128.0	1.2	4.0
13097	15	1	12136.27795	12174.89441	6081.179653	5972.790849	year0102	50	2	1		1.0	3.0	2.76	1.0	3.0	3.0	1.0	1.0	13.0	10.0	3.5	113.75	1.0	2.0	1.0	2.0	9.1			134.0	78.0	126.0	76.0	132.0	76.0			1.0	1.0	1.0	1.0	1.0	1.0	175.0	49.0	235.0	0.5	3.6
13142	22	2	15142.23318	14463.00577	8019.087978	8658.693619	year0102	70	1	3		3.0	3.0	0.68	2.0	0.0		1.0	3.0	30.0	120.0	3.5	3150.0	1.0	2.0	1.0	2.0	5.8	0.0	6.072	134.0	84.0	132.0	86.0	134.0	90.0			1.0	1.0	1.0	1.0	1.0	1.0	202.0	53.0	218.0	0.7	4.5
13237	20	2	33836.01624	33177.5923	17865.67153	18399.86635	year0102	43	2	4		5.0	3.0	2.51	1.0	4.0	3.0	2.0						1.0	1.0	2.0	1.0	6.0			166.0	96.0	166.0	96.0	166.0	94.0			1.0	1.0	1.0	1.0	1.0	2.0	196.0	41.0	236.0	1.2	4.2
13244	15	1	83907.43562	81886.86007	42417.58704	42627.13623	year0102	49	1	5		5.0	1.0	2.27	1.0	1.0	1.0	1.0	1.0	13.0	120.0	7.0	2730.0	1.0	2.0	1.0	2.0	7.6	123871.3373	7.989	136.0	84.0	130.0	82.0	138.0	78.0			2.0				2.0		165.0	59.0	59.0	0.8	4.4
13269	19	2	20059.95918	19160.13986	10623.43814	11470.76779	year0102	72	1	3		2.0	1.0	0.13				1.0	1.0					3.0	1.0			6.2			122.0	74.0			136.0	72.0	126.0	70.0	2.0				2.0		188.0	39.0	411.0	1.0	4.1
13297	16	1	91350.045	89560.99678	48484.58604	50337.81738	year0102	46	2	3		4.0	1.0	5.0	2.0			2.0						1.0	2.0	1.0	2.0	6.3			120.0	76.0	116.0	78.0	124.0	78.0			1.0	1.0	1.0	1.0	2.0		181.0	42.0	132.0	0.9	4.2
13327	25	2	9819.727202	9322.048994	5093.816197	5345.867142	year0102	46	1	1		4.0	4.0	2.83	2.0	0.0		1.0	1.0					2.0	2.0			14.0	11694.78153	15.533	114.0	60.0	112.0	70.0	110.0	62.0			2.0						185.0	39.0	130.0	0.8	4.1
13370	14	1	22622.93907	16989.41429	8281.131474	13021.99464	year0102	83	2	3		3.0	2.0	3.35	1.0	7.0	1.0	2.0						1.0	2.0	1.0	2.0	5.0	37840.96311	6.561	156.0	42.0	150.0	48.0					1.0	1.0	1.0	1.0	1.0	2.0	223.0	41.0	192.0	2.2	3.8
13471	19	2	51856.22161	41586.75493	25851.48681	31363.51809	year0102	76	2	3		4.0	1.0	1.81	2.0	0.0		2.0		9.0	30.0	3.5	236.25	1.0	2.0	1.0	2.0	7.8	91140.08754	11.633	182.0	78.0	168.0	74.0	166.0	60.0			1.0	1.0	1.0	1.0	1.0	1.0	222.0	58.0	255.0	1.1	3.8
13478	15	2	12102.97069	11320.94473	6123.094132	6379.240208	year0102	66	1	4		3.0	1.0	1.3	2.0	0.0		1.0	3.0					2.0	2.0			11.9	16405.39361	13.75	162.0	74.0	156.0	74.0	156.0	76.0			2.0						245.0	34.0	228.0	1.1	4.1
13510	19	1	53446.53278	42862.12515	23500.60869	26816.50024	year0102	68	2	3		2.0	1.0	3.88	2.0	3.0	3.0	2.0						1.0	2.0	1.0	2.0	7.3	0.0	16.839	178.0	86.0	182.0	80.0	172.0	84.0			1.0	1.0	1.0	1.0	2.0		191.0	41.0	273.0	0.5	3.9
13562	23	1	18538.40624	16693.14464	8136.721086	10741.69285	year0102	80	2	3		4.0	2.0	3.14				1.0	3.0	13.0	45.0	6.0	877.5	1.0	2.0	1.0	2.0	6.5			146.0	70.0	138.0	64.0	132.0	70.0			1.0	1.0	1.0	1.0	1.0	1.0	154.0	38.0	147.0	0.9	4.1
13593	17	1	58258.84547	56855.91379	30344.8934	30319.61014	year0102	50	1	3		5.0	1.0	4.49	1.0	2.0	2.0	2.0		2.0	20.0	6.0	60.0	3.0	2.0			6.7			122.0	60.0	118.0	60.0	116.0	66.0			1.0	1.0	1.0	1.0	1.0	1.0	223.0	34.0	121.0	1.1	4.3
13601	20	1	14270.44291	14116.3906	8065.406542	8311.169262	year0102	49	1	4		2.0	5.0	0.14	1.0	0.0		1.0	1.0					2.0	2.0			6.2	21512.22038	7.011	168.0	110.0	156.0	104.0	174.0	102.0			1.0	1.0	1.0	1.0	1.0	1.0	248.0	36.0	184.0	1.2	4.0
13611	16	1	40299.54949	38998.62063	21112.2257	22317.86809	year0102	42	2	3		4.0	1.0	0.41	1.0	0.0		1.0	2.0	30.0	15.0	8.0	900.0	1.0	2.0	2.0	1.0	5.4	64854.09085	6.444	132.0	88.0	132.0	86.0	130.0	94.0			1.0	1.0	1.0	2.0	1.0	2.0	207.0	36.0	127.0	0.8	3.8
13643	24	1	9028.572897	8520.603385	4705.371965	4774.510958	year0102	70	1	4		2.0	1.0	0.84	2.0	0.0		2.0		13.0	90.0	7.0	2047.5	2.0	2.0			8.0			150.0	84.0	146.0	92.0	142.0	92.0			1.0	2.0	1.0	1.0			232.0	37.0	191.0	0.8	3.9
13692	15	2	11270.95166	10265.33824	5668.874911	6117.007101	year0102	65	1	4		4.0	1.0	2.33	1.0	1.0	1.0	1.0	3.0					2.0	2.0			6.4	17363.83153	7.6	134.0	70.0	128.0	70.0	124.0	74.0			1.0	1.0	1.0	1.0	2.0		181.0	63.0	90.0	1.0	3.9
13712	21	1	35719.20641	33863.78748	18504.69809	21610.11095	year0102	68	1	3		2.0	1.0	1.89	1.0	1.0	1.0	1.0	3.0	30.0	30.0	3.5	787.5	2.0	2.0			7.9	46564.87349	8.567	106.0	62.0	106.0	58.0	100.0	58.0			2.0				1.0	1.0	205.0	39.0	125.0	0.9	4.1
13715	16	1	19671.82998	14875.63567	7964.761018	10298.62277	year0102	60	2	4		2.0	1.0	0.68	2.0	0.0		1.0	3.0	30.0	30.0	7.0	1575.0	1.0	2.0	1.0	2.0	6.4	29927.04385	5.817	164.0	102.0			162.0	90.0	160.0	98.0	1.0	1.0	1.0	1.0	1.0	1.0	249.0	68.0	71.0	0.7	4.4
13724	22	1	7705.821204	5765.58445	2900.710668	3465.583009	year0102	64	1	1		2.0	1.0	1.74	1.0	6.0	3.0	1.0	3.0					1.0	2.0	1.0	1.0	5.8	10070.73052	6.95	132.0	66.0	128.0	70.0	134.0	66.0			2.0				2.0		184.0	36.0	95.0	0.9	4.5
13740	25	2	3624.419924	3590.327809	1890.300368	1955.788621	year0102	61	1	1		1.0	1.0	1.64	1.0	1.0	1.0	1.0	3.0	30.0	20.0	7.0	1050.0	2.0	2.0			7.1					150.0	72.0	140.0	76.0	136.0	88.0	2.0				2.0		207.0	37.0	202.0	0.9	4.5
13749	16	1	12699.52942	11878.95719	6424.903114	6693.6747	year0102	75	1	4		2.0	4.0	1.19	2.0	0.0		1.0	3.0					1.0	1.0	2.0	2.0	7.1					136.0	54.0	130.0	50.0	128.0	50.0	1.0	1.0	1.0	1.0			192.0	58.0	134.0	1.0	4.3
13751	17	1	3883.171306	3613.505353	1874.783644	1819.777878	year0102	71	2	1		4.0	2.0	0.82	2.0			1.0	3.0					1.0	2.0	2.0	2.0	6.0			154.0	60.0	144.0	60.0	146.0	62.0			1.0	1.0	1.0	1.0	1.0	1.0	149.0	40.0	135.0	1.0	4.1
13767	19	1	15807.90644	14951.1474	7652.730524	7912.82475	year0102	47	1	2		5.0	1.0	1.84	1.0	3.0	3.0	2.0		4.0	240.0	6.0	1440.0	2.0	2.0			6.8	17515.16691	8.011	142.0	96.0	142.0	100.0	146.0	98.0			1.0	1.0	1.0	2.0	1.0	2.0	224.0	36.0	572.0	0.9	4.3
13770	25	2	9005.516355	8665.186448	4785.215734	5507.319719	year0102	61	1	4		3.0	3.0	0.74	1.0	7.0	1.0	1.0	3.0					1.0	2.0	1.0	2.0	5.7	16003.86793	5.683	170.0	92.0	170.0	92.0	172.0	88.0			1.0	1.0	1.0	1.0			222.0	33.0	72.0	0.8	4.0
13795	27	1	25863.77373	25360.48375	13656.26742	14064.5984	year0102	57	2	4		4.0	1.0	3.45	2.0	0.0		2.0						1.0	2.0	1.0	2.0	13.9			152.0	0.0			152.0	0.0	148.0	0.0	2.0				2.0		198.0	67.0	181.0	0.8	4.0
13815	26	1	64980.21912	63875.12802	34091.15818	34062.75355	year0102	57	1	3		2.0	1.0	3.01	1.0	0.0		1.0	1.0					1.0	2.0	1.0	2.0	7.4	0.0	8.761	112.0	80.0	114.0	76.0	120.0	74.0			1.0	1.0	1.0	1.0	1.0	1.0	167.0	29.0	323.0	1.0	4.4
13833	15	1	3300.960767	3120.994172	1570.196598	1636.280953	year0102	81	1	1		1.0	1.0		2.0	0.0		1.0	3.0					1.0	1.0	2.0	2.0	6.0	0.0	5.639	154.0	52.0	168.0	60.0	168.0	58.0			2.0						170.0	33.0	222.0	1.0	4.2
13855	15	1	11959.73526	11894.84751	5767.019578	5887.351377	year0102	51	2	1		1.0	1.0	0.94	2.0			2.0						1.0	2.0	1.0	2.0	6.0	17108.2121	5.694	120.0	72.0	108.0	72.0	114.0	76.0			2.0				1.0	1.0	185.0	46.0	122.0	0.6	4.4
13866	27	2	27491.09567	27487.00167	14670.24413	15259.08116	year0102	53	1	2		2.0	5.0	0.7	1.0	0.0		1.0	3.0					2.0	2.0			7.7	35125.31052	7.05	98.0	84.0	102.0	80.0	102.0	80.0			2.0				2.0		191.0	23.0	255.0	0.8	4.1
13867	27	2	6404.541186	6033.607598	3200.113767	3448.599831	year0102	81	1	1		1.0	2.0	0.93	1.0	0.0		1.0	1.0					1.0	1.0	1.0	2.0	6.6	0.0	11.794	144.0	70.0	154.0	70.0	144.0	70.0			2.0				1.0	1.0	226.0	32.0	317.0	0.8	4.2
13876	22	1	3706.556145	3382.085738	1793.795661	1987.851734	year0102	60	1	1		5.0	1.0	5.0	1.0	1.0	1.0	2.0		4.0	60.0	6.0	360.0	2.0	2.0			7.9			144.0	90.0	134.0	84.0	138.0	76.0			1.0	1.0	1.0	1.0	1.0	1.0	289.0	38.0	460.0	0.9	4.3
13922	26	2	52360.05656	50669.79676	29539.75639	30179.66702	year0102	53	2	5		3.0	1.0	2.1	1.0	0.0		1.0	1.0					1.0	2.0	2.0	2.0	5.3	87699.90299	5.567	142.0	78.0	132.0	72.0	136.0	74.0			1.0	2.0	2.0		1.0	2.0	289.0	74.0	121.0	0.7	4.2
13935	14	2	58896.68254	49187.68331	26878.36468	29567.01145	year0102	63	1	3		1.0	1.0	4.19	1.0	0.0		1.0	3.0					2.0	2.0			8.8			104.0	68.0	110.0	66.0	104.0	68.0			1.0	1.0	1.0	1.0	1.0	1.0	200.0	50.0	164.0	0.9	4.8
13958	27	1	16547.88423	12513.34	6699.933023	8663.170514	year0102	85	2	4		1.0	2.0	3.73				2.0						2.0	2.0			6.9			214.0	102.0			212.0	94.0			1.0	1.0	2.0				236.0	61.0	89.0	1.1	3.6
14049	15	2	4422.75127	4180.532031	2278.962417	2338.28692	year0102	65	2	1		2.0	1.0	1.17	1.0	2.0	3.0	2.0						2.0	2.0			6.5			174.0	70.0							2.0				2.0		156.0	40.0	124.0	0.6	4.0
14061	15	2	13760.83941	13063.41984	7138.201015	7491.411699	year0102	40	1	1		2.0	3.0	1.26	1.0	2.0	1.0	1.0	3.0					2.0	2.0			12.7			134.0	96.0	136.0	94.0	136.0	92.0			1.0	2.0	1.0	2.0			170.0	44.0	149.0	0.6	4.0
14069	19	1	52191.21867	43587.60163	23818.22793	28730.29129	year0102	61	1	3		1.0	6.0	1.75	1.0	90.0	3.0	1.0	1.0					1.0	1.0	2.0	1.0	6.6	83488.12323	2.183	108.0	40.0					102.0	40.0	2.0				2.0		127.0	36.0	80.0	0.9	3.7
14105	25	2	23457.27139	22684.81378	11962.65375	12328.37546	year0102	52	2	4		3.0	1.0	5.0				1.0	3.0	13.0	15.0	4.0	195.0	1.0	1.0	2.0	1.0	9.3	0.0	9.822									2.0				1.0	2.0	229.0	40.0	81.0	0.7	3.7
14126	27	1	20371.59692	20032.64252	10787.29909	10988.52005	year0102	55	2	4		4.0	1.0	5.0	1.0	0.0		2.0						1.0	2.0	1.0	2.0	6.4	0.0	7.383	122.0	62.0	130.0	56.0	114.0	60.0			1.0	2.0	1.0	1.0	2.0		197.0	56.0	152.0	0.7	4.3
14129	27	1	10036.10415	9387.627487	5077.431978	5289.835095	year0102	72	1	4		1.0	5.0	0.7	1.0	0.0		1.0	3.0					1.0	2.0	1.0	2.0	11.2			128.0	52.0	126.0	50.0			118.0	0.0	1.0	1.0	1.0	1.0	2.0		280.0	65.0	118.0	1.9	4.3
14146	20	2	40851.61523	30678.81734	16820.69843	20929.73993	year0102	68	2	3		1.0	1.0	0.9	2.0	0.0		2.0		9.0	10.0	4.0	90.0	1.0	2.0	1.0	2.0	6.8			168.0	76.0	162.0	72.0	160.0	76.0			1.0	1.0	1.0	1.0	1.0	1.0	166.0	54.0	88.0	0.7	4.5
14150	24	2	14357.76672	12031.74183	6507.538865	7128.438627	year0102	62	1	4		1.0	4.0	1.13	1.0	6.0	2.0	1.0	3.0					2.0	2.0			6.5											1.0	1.0	1.0	2.0	2.0		173.0	40.0	158.0	1.0	3.9
14259	26	1	23113.94219	22645.02528	11770.30102	12234.22658	year0102	58	2	4		4.0	3.0	1.42				2.0						1.0	2.0	2.0	2.0	7.0	35551.7668	8.194	134.0	76.0	134.0	78.0			134.0	84.0	1.0	1.0	1.0	1.0	2.0		199.0	43.0	277.0	0.8	4.2
14351	26	1	27988.15302	25385.24985	13669.60362	15372.3201	year0102	47	2	4		4.0	1.0	5.0	2.0	3.0	3.0	2.0						2.0	2.0			6.2	37961.75787	7.039	130.0	80.0	132.0	78.0	126.0	76.0			1.0	1.0	1.0	1.0	2.0		181.0	55.0	121.0	0.6	4.2
14352	14	1	10512.42322	9574.486987	5287.36295	5705.336106	year0102	68	1	4		2.0	1.0	2.33	1.0	2.0	3.0	1.0	3.0					2.0	2.0			6.9							144.0	74.0	134.0	88.0	1.0	1.0	1.0	1.0	2.0		235.0	59.0	111.0	1.0	3.8
14364	22	1	12795.66129	10484.80495	5935.49614	8168.381293	year0102	81	1	3		4.0	2.0	1.4	1.0	7.0	1.0	1.0	1.0	2.0	120.0	4.0	240.0	1.0	2.0	2.0	2.0	7.4			174.0	86.0	166.0	90.0	164.0	86.0			2.0				1.0	2.0	193.0	56.0	93.0	0.7	4.5
14389	28	2	9992.817452	9957.683705	5078.917793	5415.028565	year0102	50	1	1		1.0	1.0	1.7				1.0	3.0					2.0	2.0			7.2	12633.3761	8.061									2.0						391.0	37.0	2337.0	0.6	4.1
14397	26	1	23998.21989	23994.64605	12806.31913	13320.34159	year0102	58	1	3		1.0	4.0	0.93	1.0	3.0	3.0	1.0	3.0					2.0	2.0			10.5			126.0	80.0	120.0	82.0	116.0	84.0			1.0	1.0	1.0	1.0	2.0		169.0	34.0	177.0	1.1	4.3
14399	28	2	2249.261954	1913.811632	1015.050258	1232.83035	year0102	60	1	1		4.0	1.0	1.93	1.0	3.0	1.0	1.0	2.0					1.0	2.0	1.0	1.0	14.1									122.0	72.0	2.0				2.0		220.0	96.0	112.0	0.8	4.3
14438	23	2	9601.111201	8018.3874	4539.245862	5728.24288	year0102	81	1	3		2.0	3.0	0.68	1.0	0.0		2.0		13.0	50.0	4.5	731.25	1.0	2.0	1.0	2.0	6.6	16645.85446	9.128									1.0	1.0	1.0	1.0			105.0	33.0	110.0	1.2	4.4
14445	20	1	9459.129142	8626.474429	4618.814872	4863.679588	year0102	73	2	4		4.0	4.0	2.21	1.0	4.0	3.0	2.0		9.0	60.0	4.0	540.0	2.0	2.0			7.2			156.0	60.0	154.0	70.0	150.0	60.0			2.0				1.0	1.0	261.0	42.0	322.0	1.2	4.3
14504	23	1	82126.3827	80517.97562	43589.07178	45255.18137	year0102	42	2	3		4.0	1.0	4.39	1.0	2.0	2.0	1.0	3.0	15.0	60.0	4.0	900.0	1.0	2.0	1.0	2.0	5.3	131508.244	8.389	118.0	62.0	110.0	60.0	116.0	64.0			2.0				2.0		160.0	60.0	45.0	0.7	4.2
14539	18	1	91889.38854	89676.59952	46452.69049	46213.14129	year0102	46	1	3		5.0	1.0	4.64	1.0	3.0	2.0	2.0		4.0	360.0	6.0	2160.0	1.0	2.0	1.0	2.0	7.9			126.0	76.0	118.0	78.0			126.0	74.0	1.0	1.0	1.0	1.0	2.0		201.0	42.0	246.0	1.0	4.3
14572	23	1	19143.46292	16693.14464	8136.721086	11781.1521	year0102	85	2	3		1.0	2.0	0.93	1.0	2.0	2.0	2.0						1.0	2.0	1.0	2.0	5.7			118.0	62.0	128.0	60.0	116.0	62.0			2.0						174.0	49.0	120.0	1.1	4.1
14587	17	2	3426.324994	3437.227227	1749.173351	1679.848495	year0102	85	2	1		1.0	2.0		2.0	0.0		2.0						1.0	2.0	2.0	2.0	5.6	4881.516749	5.183			180.0	84.0	160.0	78.0	186.0	86.0	1.0	2.0	1.0	1.0	1.0	1.0	146.0	65.0	85.0	1.0	3.9
14646	23	2	24451.7107	19609.35967	9558.168562	13783.69637	year0102	85	2	3		3.0	2.0	1.33	2.0			2.0						1.0	2.0	2.0	2.0	6.8			150.0	42.0							2.0				1.0	2.0	197.0	45.0	117.0	0.8	4.0
14655	22	1	69451.34802	67573.75869	37253.59254	37749.36948	year0102	43	2	3		4.0	4.0	3.97	1.0	6.0	2.0	2.0		2.0	120.0	6.0	360.0	1.0	2.0	1.0	2.0	8.6			136.0	78.0	144.0	76.0	146.0	70.0			1.0	2.0	1.0	1.0	1.0	1.0	288.0	43.0	257.0	0.7	4.2
14739	22	2	28371.36453	23210.61585	11313.52489	15318.54773	year0102	85	2	3		2.0	2.0	1.76	2.0			2.0						1.0	2.0	2.0		6.0	44514.57826	7.117	166.0	22.0	164.0	22.0	154.0	22.0			1.0	1.0	1.0	1.0	1.0	1.0	157.0	58.0	82.0	1.0	4.2
14749	22	2	6996.953045	5953.441796	3157.595309	3835.060678	year0102	64	1	1		5.0	1.0	1.8	2.0			2.0						1.0	2.0	1.0	1.0	7.1	11144.40558	5.161	104.0	54.0	98.0	50.0	92.0	54.0			2.0				1.0	1.0	187.0	40.0	165.0	2.0	4.7
14753	19	2	27513.0316	22540.53359	10986.90744	16095.28701	year0102	80	2	3		4.0	1.0	3.45	2.0			2.0						1.0	1.0	2.0	1.0	5.5	46771.72575	5.467			130.0	30.0	128.0	40.0	128.0	44.0	1.0	1.0	1.0	1.0			168.0	41.0	440.0	1.1	4.0
14776	28	2	45512.46893	41021.67083	22416.08782	23507.56786	year0102	62	1	3		5.0	1.0	5.0	1.0	5.0	1.0	2.0		30.0	30.0	2.5	562.5	1.0	2.0	2.0	2.0	5.1	68311.27127	6.594	106.0	70.0	114.0	78.0	106.0	74.0			1.0	1.0	1.0	1.0	2.0		188.0	60.0	72.0	1.0	4.2
14786	28	1	4495.156085	3392.420718	1849.333832	2353.709552	year0102	60	2	1		4.0	1.0	0.96	1.0	1.0	2.0	1.0	3.0					2.0	2.0			6.1	4659.065388	7.378	162.0	88.0	164.0	86.0	154.0	82.0			1.0	1.0	1.0	1.0	1.0	1.0	233.0	49.0	132.0	0.9	4.9
14799	28	1	9446.344781	9254.006499	4736.654391	5341.078634	year0102	51	1	1		1.0	1.0	0.42	1.0	3.0	1.0	1.0	1.0					1.0	2.0	2.0	2.0	8.9			158.0	72.0			158.0	72.0	174.0	74.0	2.0						228.0	50.0	89.0	0.8	4.7
14815	17	2	10907.33477	10963.04994	5990.502882	6114.238181	year0102	57	1	1		3.0	1.0	3.04	1.0	365.0	3.0	1.0	2.0					2.0	2.0			6.3	12955.58194	9.472	144.0	70.0	140.0	68.0	140.0	78.0			1.0	1.0	1.0	1.0	2.0		235.0	47.0	162.0	0.9	4.2
14823	21	2	11072.79076	9278.947233	5018.650715	6028.241054	year0102	64	1	5		3.0	3.0	0.73	1.0	0.0		1.0	3.0					1.0	1.0	1.0	1.0	8.1			188.0	92.0	170.0	88.0	170.0	88.0			1.0	1.0	1.0	1.0	1.0	1.0	181.0	41.0	164.0	0.8	4.8
14852	27	2	64141.27412	48168.92605	26410.24162	32861.86308	year0102	67	2	2		3.0	5.0	0.34	2.0			1.0	3.0	60.0	300.0	5.0	22500.0	1.0	2.0	2.0	2.0	5.8	95494.16837	6.1	160.0	80.0	156.0	74.0	130.0	66.0			2.0						212.0	47.0	197.0	1.0	4.2
14858	17	1	57744.42305	57389.2897	33457.12329	39431.4049	year0102	57	2	5		2.0	1.0	5.0	2.0	0.0		1.0	3.0					1.0	2.0	1.0	2.0	5.7			176.0	70.0	176.0	74.0	164.0	66.0			2.0				1.0	2.0	200.0	72.0	108.0	0.6	4.0
14867	23	2	48128.90145	45269.88997	24820.74712	24897.61454	year0102	63	2	5		5.0	1.0	4.99	2.0			2.0		9.0	30.0	6.0	405.0	2.0	2.0			6.6			124.0	72.0			126.0	74.0	128.0	74.0	2.0				1.0	1.0	279.0	69.0	109.0	0.6	4.3
14869	24	2	78000.04801	74568.09617	39798.16308	43861.68377	year0102	53	1	3		2.0	1.0	4.61	2.0	0.0		1.0	3.0	5.0	40.0	3.5	175.0	1.0	2.0	1.0	1.0	6.0			150.0	76.0	142.0	68.0	134.0	70.0			1.0	1.0	1.0	1.0	2.0		175.0	38.0	204.0	0.8	4.4
14881	23	1	41010.92981	30798.45969	19145.18158	25327.68847	year0102	72	2	3		3.0	2.0	2.69	1.0	0.0		1.0	1.0					1.0	1.0	1.0	2.0	9.6			166.0	74.0	152.0	70.0	136.0	66.0			1.0	1.0	1.0	1.0	2.0		212.0	80.0	56.0	0.8	3.9
14999	20	1	38698.6899	29062.00972	15934.22901	19826.71947	year0102	60	2	3		3.0	3.0	0.78	1.0	0.0		1.0	1.0					3.0	2.0			7.3	51225.79881	6.878	134.0	46.0	130.0	46.0	124.0	42.0			1.0	1.0	1.0	1.0	1.0	1.0	187.0	57.0	169.0	0.9	3.9
15036	15	1	13177.39032	12387.64863	6768.941602	7524.370162	year0102	41	1	1		4.0	1.0	4.14	1.0	3.0	1.0	2.0						2.0	2.0			6.8	16460.54099	6.367	128.0	94.0	128.0	90.0	126.0	92.0			2.0				1.0	2.0	242.0	49.0	105.0	1.1	4.2
15051	17	2	11864.41986	11478.21443	5598.10619	5689.511373	year0102	50	2	1		3.0	1.0	5.0	2.0	1.0	3.0	1.0	3.0	13.0	30.0	3.5	341.25	1.0	1.0	1.0	2.0	7.5			124.0	80.0	124.0	76.0	122.0	72.0			1.0	1.0	1.0	1.0	1.0	1.0	217.0	59.0	261.0	0.7	3.6
15076	21	1	26792.06929	24148.44707	13389.23075	14332.26757	year0102	78	1	3		3.0	1.0	3.42	1.0	0.0		2.0						2.0	2.0			8.5			110.0	68.0	104.0	64.0	104.0	62.0			2.0				1.0	2.0	186.0	38.0	143.0	0.9	4.3
15083	18	1	23955.70986	17990.30082	8768.992495	13789.15111	year0102	84	2	3		2.0	2.0	3.49	1.0	1.0	2.0	1.0	3.0	9.0	20.0	3.5	157.5	2.0	2.0			6.8			124.0	66.0	112.0	62.0	120.0	60.0			2.0				2.0		205.0	36.0	271.0	0.9	3.9
15129	21	2	11353.41383	9303.022856	5158.108897	5128.925875	year0102	71	1	3		1.0	1.0	1.26	1.0	0.0		1.0	3.0					1.0	2.0	1.0	1.0	5.1	14904.28312	5.839	156.0	62.0	146.0	60.0	144.0	60.0			1.0	1.0	1.0	1.0	1.0	1.0	123.0	45.0	59.0	0.8	4.5
15133	22	2	95952.13921	90242.87705	52610.28808	55962.3017	year0102	54	2	3		5.0	1.0	5.0	2.0	1.0	3.0	2.0		30.0	45.0	3.5	1181.25	1.0	2.0	1.0	2.0	10.2			120.0	70.0	118.0	68.0	122.0	68.0			2.0				2.0		232.0	73.0	153.0	0.6	4.2
15139	16	1	15096.66575	14875.63567	7964.761018	7771.034874	year0102	63	2	4		2.0	1.0	1.04	2.0	0.0		1.0	3.0	2.0	30.0	3.5	52.5	2.0	2.0			7.7	19133.97089	7.528	150.0	84.0	144.0	82.0	140.0	78.0			1.0	1.0	1.0	1.0	1.0	1.0	188.0	39.0	112.0	0.7	3.7
15146	28	2	9233.623605	8409.784045	4644.173692	5011.301872	year0102	64	1	4		4.0	1.0	2.33	1.0	2.0	2.0	1.0	3.0	17.0	60.0	3.5	892.5	2.0	2.0			6.9	13974.90158	7.572	218.0	128.0			204.0	116.0	200.0	114.0	1.0	1.0	2.0		1.0	2.0	254.0	48.0	139.0	1.2	4.4
15179	23	1	17747.39709	16693.14464	8136.721086	10314.78889	year0102	80	2	3		3.0	2.0		2.0	0.0		2.0		13.0	60.0	8.0	1560.0	1.0	2.0	2.0	2.0	5.8	29974.02138	7.1	188.0	94.0	178.0	88.0	172.0	86.0			1.0	1.0	1.0	1.0	1.0	1.0	210.0	61.0	169.0	0.7	4.3
15185	15	1	28286.43749	27741.02121	14938.15369	15233.59052	year0102	58	2	4		2.0	3.0	0.96	2.0	0.0		1.0	2.0	1.0	10.0	4.5	11.25	1.0	2.0	1.0	2.0	5.5	44267.69884	3.822	114.0	76.0	110.0	74.0	112.0	70.0			1.0	1.0	1.0	1.0	1.0	1.0	158.0	65.0	61.0	9.1	3.1
15218	24	1	64480.05642	64367.93079	37525.5698	38886.82052	year0102	59	2	5		4.0	1.0		2.0			2.0		17.0	45.0	8.0	1530.0	1.0	2.0	1.0	1.0	14.6			134.0	58.0	128.0	62.0	134.0	62.0			2.0				2.0		233.0	65.0	142.0	0.7	3.9
15263	23	2	15219.46037	14724.04313	7181.148035	7298.400928	year0102	45	2	1		3.0	1.0	5.0	1.0	2.0	1.0	1.0	3.0	5.0	30.0	7.0	262.5	1.0	1.0	2.0	2.0	7.0			112.0	60.0	112.0	58.0	110.0	56.0			2.0				2.0		228.0	79.0	277.0	0.8	3.5
15266	15	1	45504.18471	44600.07831	24371.49077	26065.9458	year0102	62	1	5		1.0	1.0	4.33	1.0	7.0	1.0	1.0	1.0					2.0	2.0			9.4	58785.13479	10.689	132.0	0.0			130.0	0.0	132.0	38.0	2.0						279.0	48.0	363.0	0.7	3.9
15292	21	1	30788.5671	29897.0611	17429.55287	18219.73409	year0102	56	2	3		3.0	3.0	1.03	1.0	0.0		2.0						1.0	2.0	1.0	2.0	6.7	52945.21346	9.7	140.0	66.0	138.0	66.0	134.0	70.0			1.0	1.0	1.0	1.0			307.0	47.0	207.0	0.7	4.3
15315	24	1	9061.136332	8520.603385	4705.371965	4937.446876	year0102	67	1	4		5.0	1.0		2.0			2.0		17.0	40.0	5.0	850.0	2.0	2.0			6.1	13221.23976	7.267	140.0	70.0	130.0	70.0	142.0	68.0			2.0				2.0		206.0	53.0	106.0	1.1	4.3
15351	17	1	2074.636447	1893.023622	1004.024682	1112.641896	year0102	80	1	1		1.0	1.0	2.26	2.0			1.0	3.0	30.0	60.0	3.5	1575.0	1.0	2.0	1.0	2.0	12.9	3233.255897	17.883	146.0	60.0	140.0	56.0	136.0	60.0			1.0	1.0	1.0	1.0	2.0		221.0	37.0	134.0	1.0	4.3
15403	24	1	8855.254714	8520.603385	4705.371965	5415.427276	year0102	64	1	4		3.0	1.0		2.0			2.0						1.0	2.0	1.0	1.0	6.1	15736.83521	6.139	154.0	82.0	164.0	74.0	154.0	70.0			1.0	1.0	1.0	1.0	2.0		185.0	49.0	70.0	1.4	3.7
15437	15	2	13760.83941	13063.41984	7138.201015	7491.411699	year0102	45	1	1		2.0	3.0	2.48	2.0	0.0		1.0	3.0	9.0	60.0	3.5	472.5	1.0	2.0	1.0	2.0	8.7			110.0	76.0	110.0	74.0	96.0	74.0			2.0				2.0		144.0	54.0	95.0	1.0	4.1
15444	27	1	13081.08388	12401.59256	7020.598393	8286.249776	year0102	84	1	3		3.0	1.0	5.0	1.0	0.0		1.0	3.0					1.0	1.0	1.0	1.0	7.2			164.0	70.0	168.0	78.0	162.0	72.0			1.0	1.0	1.0	1.0	2.0		226.0	28.0	178.0	2.1	3.9
15550	17	1	13490.50425	11488.10271	6150.997149	7013.703891	year0102	64	2	4		2.0	2.0	5.0	1.0	7.0	1.0	1.0	3.0					1.0	2.0	2.0	2.0	11.3			134.0	54.0	134.0	50.0	136.0	48.0			1.0	1.0	1.0	2.0	1.0	1.0	258.0	53.0	163.0	0.8	4.4
15617	14	2	27202.08428	27077.84919	14451.87303	17377.42401	year0102	55	1	2		2.0	1.0	1.01	1.0	2.0	3.0	2.0						1.0	2.0	1.0	1.0	7.2	50497.52203	7.417	176.0	92.0	178.0	86.0	174.0	88.0			1.0	1.0	1.0	1.0	1.0	2.0	177.0	62.0	77.0	0.7	4.4
15618	17	1	6175.588279	5757.759859	3031.448981	3020.068152	year0102	69	1	1		4.0	1.0	5.0	1.0	7.0	1.0	1.0	3.0	9.0	20.0	4.0	180.0	1.0	2.0	1.0		6.3	8776.096959	8.061	142.0	80.0	138.0	76.0	154.0	78.0			1.0	1.0	1.0	1.0	2.0		112.0	48.0	153.0	0.9	4.4
15649	23	1	28610.23595	27124.08945	15039.09098	15793.69505	year0102	74	1	3		2.0	2.0	4.66	2.0	1.0	3.0	1.0	3.0	13.0	45.0	3.5	511.875	1.0	2.0	2.0	2.0	6.0			156.0	90.0	154.0	90.0	160.0	90.0			1.0	1.0	1.0	1.0	2.0		186.0	36.0	164.0	3.2	3.6
15655	26	2	8126.645575	7397.063905	4000.807325	4188.644479	year0102	68	1	4		2.0	1.0	5.0	1.0	0.0		2.0						1.0	2.0	1.0	1.0	6.0			154.0	96.0	160.0	94.0	148.0	88.0			1.0	1.0	1.0	1.0	1.0	1.0	139.0	37.0	224.0	1.4	4.4
15660	15	1	3310.580459	3020.773601	1602.162393	1775.487231	year0102	68	1	1		1.0	1.0	1.66	1.0	0.0		2.0						2.0	2.0			6.6	3930.651299	7.317	126.0	76.0	150.0	80.0	148.0	78.0			2.0				2.0		176.0	31.0	190.0	1.1	4.1
15664	14	2	14486.49009	11870.27536	6581.535259	8059.0613	year0102	70	1	3		1.0	1.0	1.03	2.0	0.0		2.0						1.0	2.0	1.0	1.0	6.8			120.0	72.0			118.0	68.0	122.0	64.0	2.0				1.0	1.0	151.0	49.0	111.0	1.0	4.4
15706	24	1	25077.60261	18832.8218	9179.661565	14434.92402	year0102	83	2	3		5.0	1.0		1.0	0.0		2.0						1.0	1.0	1.0	2.0	10.3			124.0	56.0	130.0	54.0	126.0	54.0			1.0	1.0	1.0	1.0	2.0		215.0	40.0	306.0	0.9	4.0
15712	22	1	27059.68686	25845.88433	14330.38357	15473.38066	year0102	77	1	3		3.0	1.0	2.02	1.0	1.0	2.0	2.0		30.0	60.0	4.0	1800.0	2.0	2.0			11.5	33369.10501	18.822	182.0	54.0	154.0	56.0	156.0	54.0			2.0				1.0	2.0	346.0	44.0	493.0	1.3	4.3
15723	21	1	10031.35175	9884.482861	5292.38182	5163.655707	year0102	64	2	4		2.0	2.0	1.42	2.0	0.0		2.0						1.0	1.0	1.0	2.0	5.3	0.0	6.078	132.0	64.0	126.0	66.0	134.0	62.0			1.0	1.0	1.0	1.0	2.0		258.0	67.0	107.0	1.0	3.9
15740	20	2	27309.36432	27014.55423	15434.77852	15905.09494	year0102	53	1	4		3.0	1.0	3.73	1.0	1.0	1.0	1.0	1.0					1.0	2.0	1.0	2.0	7.2			136.0	84.0	136.0	82.0	138.0	84.0			1.0	1.0	1.0	1.0	1.0	1.0	175.0	40.0	164.0	0.8	4.1
15828	28	2	8074.496441	7883.303238	3822.088856	3843.082588	year0102	55	2	1		3.0	1.0	2.73	2.0	0.0		2.0						1.0	2.0	1.0	2.0	12.4	11167.71666	17.017	178.0	74.0							1.0	1.0	1.0	1.0	1.0	2.0	260.0	40.0	446.0	0.6	4.1
15832	15	2	4422.75127	4180.532031	2278.962417	2338.28692	year0102	61	2	1		3.0	1.0	2.21	1.0	7.0	3.0	1.0	3.0	5.0	30.0	3.5	131.25	1.0	2.0	1.0	2.0	6.8	0.0	10.372	118.0	62.0	114.0	64.0	118.0	66.0			2.0				1.0	1.0	162.0	40.0	254.0	0.8	3.7
15863	26	1	13686.09196	12481.3522	6682.806011	7204.069538	year0102	81	2	4		2.0	2.0	0.47	1.0	0.0		2.0						2.0	2.0			8.3	0.0	14.967	160.0	72.0	158.0	72.0	140.0	64.0			2.0						211.0	35.0	354.0	0.8	4.1
15918	18	2	22144.47982	19310.03843	9412.270739	13628.01944	year0102	81	2	3		1.0	1.0	2.35	2.0			2.0						2.0	2.0			5.8	30111.50863	7.433	136.0	82.0			138.0	86.0	126.0	84.0	1.0	1.0	1.0	1.0	1.0	1.0	204.0	71.0	155.0	0.8	4.4
15937	22	1	4161.249049	4174.48974	2124.359469	2040.16489	year0102	63	2	1		4.0	4.0	1.03	1.0	0.0		2.0						1.0	2.0	1.0	2.0	6.6			122.0	64.0	140.0	70.0	136.0	70.0			1.0	1.0	1.0	1.0	1.0	1.0	258.0	45.0	222.0	0.7	4.5
15941	23	1	84505.10145	83210.64006	43103.30821	44163.89379	year0102	42	1	5		4.0	1.0	2.73	1.0	3.0	1.0	1.0	1.0					1.0	2.0	1.0	1.0	6.5	128337.0422	7.133	136.0	88.0	132.0	82.0	124.0	86.0			2.0				1.0	1.0	195.0	74.0	138.0	0.5	4.3
15949	15	1	60280.94583	45269.88997	24820.74712	30884.07917	year0102	66	2	5		1.0	2.0	0.68	2.0			2.0						2.0	2.0			6.7	66535.78311	6.678	166.0	106.0	172.0	106.0	168.0	108.0			1.0	1.0	1.0	1.0	1.0	1.0	260.0	61.0	172.0	1.1	4.4
15953	21	1	75234.48754	74082.03475	38374.66909	39318.90336	year0102	48	1	3		4.0	1.0	3.73	2.0	1.0	3.0	2.0						1.0	2.0	1.0	2.0	10.0			152.0	98.0	152.0	98.0	144.0	100.0			1.0	1.0	1.0	1.0	2.0		208.0	27.0	627.0	0.9	4.4
15962	14	1	36237.28822	35236.67432	18252.68058	18951.53306	year0102	44	1	3		3.0	3.0	1.26	2.0	0.0		2.0		4.0	480.0	3.5	1680.0	1.0	1.0	2.0	2.0	7.5	0.0	9.428									1.0	1.0	1.0	1.0	1.0	1.0	171.0	35.0	101.0	0.6	4.0
16021	21	1	18240.25148	17870.20805	9288.47398	9654.578505	year0102	52	2	4		2.0	5.0		2.0	0.0		1.0	3.0					1.0	1.0	1.0	2.0	8.5	0.0	6.922	116.0	64.0	108.0	68.0	116.0	70.0			2.0				1.0	2.0	266.0	52.0	282.0	1.3	4.2
16038	19	1	48359.30191	43587.60163	23818.22793	24977.98072	year0102	61	1	3		3.0	1.0	5.0	1.0	20.0	3.0	1.0	3.0	9.0	45.0	6.0	607.5	1.0	1.0	2.0	2.0	7.6					152.0	76.0	142.0	72.0	140.0	76.0	1.0	1.0	1.0	1.0	2.0		200.0	36.0	273.0	0.8	4.3
16110	15	1	12506.47033	12387.64863	6768.941602	7047.293734	year0102	56	1	1		4.0	1.0	1.73	1.0	20.0	3.0	1.0	1.0	4.0	15.0	10.0	150.0	1.0	2.0	2.0	1.0	12.8	20478.91968	18.844	132.0	76.0	132.0	78.0	124.0	80.0			2.0				2.0		257.0	47.0	190.0	0.8	4.3
16113	27	1	58280.73057	58179.38506	31495.89109	33223.73755	year0102	46	2	3		2.0	5.0		1.0	1.0	3.0	1.0	3.0	1.0	60.0	4.5	67.5	2.0	2.0			5.8	75249.03698	7.544	124.0	76.0			118.0	72.0	122.0	78.0	1.0	1.0	1.0	1.0	1.0	2.0	208.0	42.0	117.0	0.6	3.8
16157	22	2	32186.88716	30514.95305	16674.74419	19473.05869	year0102	67	1	3		2.0	1.0	1.11	1.0	2.0	2.0	2.0		6.0	20.0	3.5	105.0	1.0	1.0	1.0	2.0	6.9			118.0	60.0	124.0	58.0	122.0	58.0			1.0	2.0	1.0	1.0	1.0	1.0	195.0	36.0	132.0	1.5	4.5
16179	23	1	99481.45544	83384.42241	40669.84663	60597.21305	year0102	85	2	3		1.0	2.0	1.16	1.0	2.0	3.0	1.0	3.0					1.0	1.0	2.0	2.0	6.1			120.0	50.0	114.0	54.0	102.0	46.0			1.0	1.0	1.0	1.0			138.0	36.0	218.0	1.6	3.7
16187	23	1	28397.92044	27124.08945	15039.09098	16238.61485	year0102	70	1	3		1.0	1.0	2.15	1.0	1.0	2.0	1.0	3.0	25.0	120.0	4.0	3000.0	3.0	2.0			6.3	35635.77644	9.739	120.0	50.0	118.0	70.0	116.0	70.0			1.0	2.0	1.0	1.0	2.0		179.0	38.0	114.0	1.5	4.3
16229	21	2	22186.69202	19978.29016	12419.0624	13793.05105	year0102	71	2	3		3.0	2.0	1.35	2.0	0.0		2.0		3.0	60.0	7.0	315.0	1.0	2.0	1.0	2.0	7.9	40081.59659	10.239	140.0	70.0	128.0	68.0	128.0	70.0			1.0	1.0	1.0	1.0	1.0	2.0	221.0	66.0	159.0	0.9	4.1
16249	22	1	54149.06565	54141.00171	28895.90221	30400.35512	year0102	57	1	3		5.0	1.0	5.0	1.0	1.0	1.0	1.0	3.0	4.0	90.0	4.0	360.0	1.0	2.0	2.0	2.0	6.0			144.0	72.0	150.0	70.0	140.0	70.0			1.0	1.0	1.0	1.0	1.0	1.0	159.0	42.0	118.0	1.0	3.8
16262	19	1	15807.90644	14951.1474	7652.730524	7912.82475	year0102	41	1	1		3.0	1.0	1.27	1.0	1.0	1.0	1.0	3.0	1.0	30.0	4.0	30.0	1.0	2.0	2.0	2.0	8.9					136.0	82.0	140.0	84.0	134.0	92.0	2.0						181.0	32.0	215.0	0.9	4.4
16287	20	1	17639.94716	17483.06723	9414.388296	9808.593955	year0102	49	2	4		3.0	1.0		2.0	0.0		1.0	1.0					1.0	2.0	1.0	2.0	7.3	28503.05598	6.778	132.0	84.0	120.0	76.0	116.0	76.0			2.0				1.0	2.0	205.0	43.0	150.0	0.6	4.7
16306	16	1	29088.58408	23797.37322	11599.52739	16949.19848	year0102	81	2	3		3.0	1.0	1.52	2.0			2.0						1.0	2.0	1.0	2.0	7.6			108.0	44.0							1.0	1.0	1.0	1.0	2.0		180.0	32.0	210.0	1.4	3.9
16346	21	2	15297.6153	12948.08249	7329.968846	8984.308864	year0102	85	1	3		1.0	1.0	1.51	1.0	18.0	3.0	1.0	3.0					1.0	2.0	1.0	2.0	6.7	26107.74384	5.644	190.0	78.0	190.0	80.0	182.0	76.0			1.0	1.0	1.0	1.0	2.0		183.0	48.0	81.0	1.0	3.8
16392	21	2	23502.4263	19628.09876	10725.67686	11798.56789	year0102	60	1	3		5.0	3.0	0.9	1.0	4.0	2.0	2.0						1.0	1.0	1.0	2.0	6.5			128.0	62.0	126.0	64.0	122.0	66.0			2.0				1.0	1.0	217.0	45.0	373.0	1.0	4.4
16476	20	1	6443.084979	5868.222009	3240.635208	3496.811782	year0102	65	1	4		5.0	1.0	1.1	1.0	0.0		1.0	3.0					1.0	2.0	2.0	1.0	6.6	0.0	7.1	96.0	60.0	94.0	60.0	96.0	54.0			2.0				2.0		190.0	48.0	128.0	0.8	4.1
16497	23	2	27910.85276	23624.07583	13098.49042	15878.38961	year0102	74	1	3		1.0	1.0	4.79	1.0	7.0	1.0	1.0	3.0					2.0	2.0			5.5	34685.63689	7.139	144.0	64.0	134.0	56.0	126.0	54.0			1.0	1.0	1.0	1.0	1.0	1.0	198.0	51.0	114.0	1.3	4.6
16527	28	1	11701.25625	11738.48851	5758.337619	5727.173111	year0102	43	2	1		3.0	6.0	3.99	2.0	0.0		2.0						1.0	2.0	1.0	2.0	11.0	16642.74579	16.983	106.0	64.0	112.0	64.0	102.0	68.0			2.0				2.0		185.0	38.0	480.0	0.6	4.2
16575	20	2	17629.99207	16078.0843	8608.579958	9280.055195	year0102	62	2	4		2.0	6.0	1.26	2.0			2.0						1.0	2.0	1.0	2.0	10.7	26967.16103	11.506					186.0	94.0	182.0	92.0	1.0	1.0	1.0	1.0			202.0	74.0	64.0	0.9	3.8
16579	27	2	15806.34855	15606.99028	7611.775285	7716.983664	year0102	47	2	1		1.0	2.0	0.02	2.0	2.0	3.0	1.0	2.0					2.0	2.0			7.4			126.0	72.0	124.0	78.0	120.0	78.0			2.0				1.0	1.0	252.0	46.0	279.0	0.7	4.3
16621	27	1	10838.56454	9884.482861	5292.38182	5705.191291	year0102	80	2	4		3.0	1.0	2.07	2.0			2.0						2.0	2.0			7.1			154.0	68.0	152.0	72.0	146.0	70.0			1.0	1.0	1.0	1.0	2.0		225.0	32.0	242.0	1.3	4.2
16661	20	2	27598.64427	27014.55423	15434.77852	15567.7902	year0102	50	1	4		2.0	1.0	1.26	2.0	0.0		1.0	3.0	30.0	60.0	3.5	1575.0	1.0	1.0	2.0	2.0	8.2	45238.85864	5.967	140.0	100.0	138.0	100.0	142.0	98.0			1.0	1.0	1.0	1.0			222.0	35.0	157.0	2.2	3.9
16777	16	1	14798.91936	14875.63567	7964.761018	7771.034874	year0102	66	2	4		1.0	1.0	1.22	2.0	0.0		1.0	3.0	2.0	15.0	3.5	26.25	1.0	2.0	1.0	2.0	6.1			198.0	90.0	196.0	82.0	194.0	78.0			2.0				1.0	1.0	148.0	42.0	77.0	0.7	4.0
16815	28	2	2280.427644	1940.329334	1021.579491	1116.255331	year0102	62	1	1		1.0	1.0	1.17	1.0	0.0		1.0	3.0					1.0	2.0	1.0	1.0	8.0					158.0	56.0	150.0	72.0	146.0	52.0	2.0				1.0	2.0	246.0	41.0	338.0	1.2	4.0
16823	15	1	3647.971792	3062.629327	1612.468179	1814.001769	year0102	73	1	1		1.0	1.0	1.36	1.0	0.0		2.0						1.0	2.0	1.0	2.0	8.3	5271.356342	10.772	120.0	64.0	114.0	60.0	116.0	62.0			1.0	1.0	1.0	1.0	2.0		148.0	39.0	197.0	1.3	3.9
16844	14	2	30958.67531	30594.48812	16474.7059	17697.84307	year0102	41	2	4		2.0	4.0	0.43	2.0			2.0						2.0	2.0			6.5	39564.30327	6.083			148.0	68.0					1.0	1.0	2.0				148.0	41.0	68.0	0.9	3.6
16863	19	2	116136.7232	112358.2326	58201.83001	60245.57602	year0102	48	1	3		4.0	1.0	0.94	2.0			2.0		30.0	120.0	6.0	5400.0	2.0	2.0			6.8	126771.202	7.144	98.0	66.0	102.0	70.0	92.0	74.0			2.0						197.0	37.0	188.0	0.9	4.1
16887	14	1	27827.043	27285.54924	14692.88838	15383.83369	year0102	47	2	4		4.0	4.0	0.68	2.0	0.0		2.0		4.0	120.0	8.0	960.0	2.0	2.0			6.8	34251.32781	8.661			136.0	58.0	132.0	52.0			2.0				2.0		193.0	43.0	68.0	1.0	3.8
16899	27	1	14694.44266	12513.34	6699.933023	7639.630644	year0102	78	2	4		1.0	2.0	1.11	2.0	0.0		1.0	3.0					1.0	1.0	2.0	2.0	5.9	0.0	6.628	172.0	82.0	172.0	94.0	172.0	90.0			1.0	1.0	1.0	1.0	2.0		183.0	49.0	102.0	1.0	3.8
17029	23	1	59613.82148	56818.53847	30324.9456	32477.3291	year0102	51	1	3		5.0	3.0	3.12	1.0	3.0	1.0	1.0	3.0	10.0	60.0	8.0	1200.0	2.0	2.0			11.7	68283.82412	19.489	100.0	66.0	90.0	66.0	92.0	64.0			2.0				2.0		407.0	39.0	3580.0	0.7	3.7
17038	27	1	12448.80647	12513.34	6699.933023	6536.971172	year0102	63	2	4		3.0	1.0	1.47	2.0			2.0		30.0	30.0	5.0	1125.0	1.0	1.0	1.0	2.0	18.8					138.0	86.0	132.0	74.0	122.0	78.0	1.0	1.0	1.0	1.0	2.0		294.0	42.0	654.0	1.0	3.8
17051	24	2	67560.66238	50736.82422	27818.17858	34613.73767	year0102	65	2	3		2.0	4.0	3.59	2.0			2.0						1.0	1.0	1.0	1.0	6.6			150.0	60.0	150.0	66.0	142.0	62.0			1.0	1.0	1.0	1.0	1.0	1.0	153.0	46.0	156.0	0.9	3.8
17072	23	2	20923.32534	19609.35967	9558.168562	12076.31326	year0102	80	2	3		4.0	2.0	1.24	2.0			2.0						1.0	2.0	1.0	2.0	6.8	35092.88227	7.233	146.0	52.0	148.0	54.0	142.0	58.0			2.0				1.0	1.0	248.0	38.0	271.0	0.8	4.0
17096	24	1	15511.06437	12525.56006	6706.475926	7952.505012	year0102	71	2	4		3.0	2.0	1.89	2.0	2.0	3.0	1.0	3.0					1.0	2.0	1.0	2.0	5.7			124.0	52.0	122.0	54.0					1.0	1.0	1.0	1.0	1.0	1.0	207.0	34.0	211.0	2.0	3.8
17107	19	1	13300.00735	12609.14415	7138.0943	9562.917388	year0102	85	1	3		1.0	1.0	1.03	2.0	1.0	3.0	1.0	3.0					3.0	2.0			6.6			154.0	70.0	142.0	68.0	132.0	70.0			2.0				2.0		199.0	33.0	397.0	1.2	4.2
17118	15	1	4544.123438	4228.557813	2193.889382	2106.939128	year0102	60	2	1		3.0	6.0	3.39	1.0	2.0	3.0	2.0						1.0	1.0	1.0	2.0	7.1	0.0	7.617	132.0	68.0	130.0	68.0	130.0	62.0			2.0				1.0	1.0	194.0	36.0	171.0	0.6	4.0
17122	16	1	23869.70346	22217.0115	12693.70018	13434.28587	year0102	55	1	2		4.0	6.0					2.0		30.0	15.0	3.5	393.75	2.0	2.0			10.4	39099.37319	10.678	162.0	102.0	162.0	98.0					1.0	1.0	1.0	2.0			203.0	43.0	121.0	0.8	4.0
17127	21	2	28287.15647	23624.07583	13098.49042	14707.4451	year0102	71	1	3		3.0	1.0	3.94	1.0	2.0	1.0	1.0	3.0	30.0	45.0	3.5	1181.25	2.0	2.0			6.7	0.0	10.311	166.0	72.0	170.0	76.0	154.0	78.0			1.0	1.0	1.0	1.0	2.0		162.0	28.0	160.0	1.0	4.4
17150	16	1	26853.4705	24994.1883	14280.44147	15113.60205	year0102	54	1	4		4.0	3.0	3.61	1.0	0.0		1.0	1.0	9.0	30.0	3.5	236.25	1.0	1.0	1.0	2.0	9.3			104.0	62.0	106.0	62.0	104.0	66.0			2.0						173.0	35.0	191.0	1.1	4.0
17197	21	2	29498.67015	27646.18067	17185.63702	18267.26602	year0102	72	2	3		3.0	1.0	5.0	1.0	1.0	2.0	1.0	3.0					2.0	2.0			6.3	39663.90123	7.033	170.0	82.0	164.0	74.0	158.0	80.0			2.0				1.0	1.0	189.0	52.0	181.0	0.8	4.2
17199	25	1	10928.66024	9883.907864	5059.068804	5718.631251	year0102	44	1	1		1.0	1.0		1.0	2.0	1.0	1.0	2.0	13.0	30.0	7.0	682.5	2.0	2.0			7.1			144.0	84.0	118.0	74.0	122.0	78.0			2.0						301.0	51.0	156.0	0.8	4.6
17251	23	2	19880.2944	14929.7382	7277.18583	11443.30037	year0102	85	2	3		1.0	2.0	0.56	1.0	2.0	1.0	2.0						2.0	2.0			5.9	24953.73815	7.272	140.0	50.0	138.0	46.0	138.0	50.0			1.0	1.0	1.0	1.0	2.0		227.0	33.0	360.0	1.3	3.8
17268	28	1	2459.923294	2325.809607	1170.133019	1219.380028	year0102	61	1	1		4.0	1.0	0.97	1.0	2.0	3.0	1.0	3.0					1.0	2.0	1.0	2.0	8.9	3543.429093	10.989	140.0	74.0			138.0	76.0	132.0	70.0	1.0	1.0	1.0	1.0			183.0	30.0	146.0	0.7	4.3
17296	26	2	10811.71486	9859.996659	5279.271338	5559.149904	year0102	80	2	4		3.0	2.0	2.79	1.0	1.0	3.0	1.0	3.0					2.0	2.0			6.6											1.0	1.0	1.0	1.0	1.0	1.0	261.0	60.0	167.0	1.0	3.7
17301	28	2	9549.363503	8697.353093	4802.979269	5182.661243	year0102	61	1	4		1.0	1.0	1.42	1.0	1.0	2.0	1.0	1.0	9.0	60.0	3.5	472.5	1.0	2.0	1.0	2.0	6.8	15060.43417	7.3	164.0	86.0	158.0	84.0			152.0	86.0	1.0	1.0	1.0	1.0	1.0	1.0	268.0	28.0	309.0	1.1	4.2
17349	25	2	2708.466597	2273.874279	1197.190233	1346.820501	year0102	65	1	1		1.0	1.0	2.15	1.0	0.0		1.0	3.0					1.0	2.0	1.0	2.0	6.6			152.0	62.0			136.0	84.0			1.0	2.0	1.0	1.0	1.0	1.0	158.0	29.0	211.0	1.1	4.5
17388	15	1	86059.13844	80938.52116	43816.73758	48225.42673	year0102	49	2	3		5.0	1.0	5.0	1.0	1.0	2.0	2.0		5.0	30.0	4.0	150.0	1.0	2.0	1.0	2.0	6.4	140139.5596	6.439	126.0	72.0			114.0	78.0	120.0	56.0	1.0	1.0	1.0	1.0	1.0	1.0	186.0	56.0	107.0	0.8	3.9
17419	17	2	10427.86522	10200.49518	5202.763816	5368.450274	year0102	40	1	1		1.0	1.0	2.76	1.0	1.0	2.0	2.0		4.0	30.0	7.0	210.0	2.0	2.0			5.5	13101.74881	7.9	150.0	50.0			144.0	0.0	144.0	0.0	2.0						185.0	47.0	92.0	1.0	4.5
17423	17	1	14260.61203	11909.77893	6603.438214	8130.403564	year0102	70	1	3		2.0	1.0	1.17	2.0	0.0		1.0	3.0					1.0	2.0	1.0	2.0	4.5	23626.35755	6.211	108.0	60.0	108.0	60.0	104.0	58.0			1.0	1.0	1.0	1.0	1.0	1.0	235.0	40.0	212.0	1.0	4.3
17439	27	2	51396.5845	48168.92605	26410.24162	26403.65408	year0102	66	2	3		5.0	5.0	1.86	1.0	20.0	3.0	1.0	3.0	8.0	15.0	4.0	120.0	1.0	1.0	1.0	2.0	5.8	76727.08583	9.472	166.0	76.0	144.0	82.0	140.0	80.0			1.0	1.0	1.0	1.0	2.0		190.0	56.0	104.0	0.9	4.1
17440	23	1	21441.77031	21343.84325	11391.54408	13697.58032	year0102	58	1	3		2.0	3.0	0.0	1.0	5.0	3.0	1.0	3.0					2.0	2.0			6.2	28349.79202	7.072	128.0	84.0	130.0	84.0	122.0	86.0			2.0						290.0	47.0	145.0	1.2	4.5
17505	22	1	54460.84766	54366.14462	31694.67357	32844.40687	year0102	51	2	3		3.0	1.0	5.0	2.0			2.0						1.0	1.0	2.0	2.0	8.1	0.0	8.161	134.0	86.0	128.0	84.0	130.0	84.0			1.0	1.0	1.0	1.0	1.0	1.0	242.0	46.0	369.0	0.8	4.0
17578	15	2	3846.976009	3229.701932	1700.431569	2097.64363	year0102	64	1	1		5.0	1.0	1.34	2.0	0.0		1.0	3.0	30.0	60.0	3.5	1575.0	1.0	2.0	1.0	1.0	8.5			126.0	60.0	124.0	62.0	116.0	60.0			2.0				2.0		192.0	47.0	194.0	1.0	4.6
17605	21	2	58401.94627	57507.33679	30692.56807	31584.453	year0102	55	1	3		5.0	1.0	4.99	1.0	1.0	1.0	2.0		8.0	60.0	7.0	840.0	2.0	2.0			7.1			132.0	88.0	130.0	88.0	130.0	86.0			2.0				2.0		235.0	41.0	265.0	1.1	4.6
17610	14	2	31794.92501	30143.3512	16713.1362	17551.73745	year0102	71	1	3		3.0	5.0	3.05	1.0	2.0	1.0	1.0	3.0	21.0	30.0	4.0	630.0	1.0	2.0	1.0	2.0	5.0			142.0	70.0			138.0	70.0	132.0	72.0	2.0				1.0	1.0	163.0	44.0	177.0	0.9	4.7
17633	23	2	4473.559656	4228.557813	2305.143045	2365.149065	year0102	68	2	1		4.0	2.0		2.0			2.0						1.0	2.0	1.0	2.0	7.1	6872.950038	7.289	136.0	62.0			118.0	78.0	122.0	66.0	2.0				2.0		187.0	54.0	201.0	0.6	3.8
17639	27	2	18015.59036	15606.99028	7611.775285	8380.295723	year0102	53	2	1		4.0	1.0	3.45	1.0	3.0	3.0	2.0		6.0	20.0	7.0	210.0	1.0	2.0	1.0	2.0	7.2			116.0	66.0	118.0	68.0	112.0	70.0			2.0				2.0		178.0	47.0	263.0	0.8	3.7
17674	17	2	11986.58358	12024.72372	5898.750841	5866.826408	year0102	45	2	1		2.0	1.0	2.21	1.0	6.0	3.0	2.0		21.0	20.0	3.5	367.5	2.0	2.0			6.9			124.0	74.0	124.0	76.0	122.0	72.0			2.0						225.0	51.0	133.0	0.6	3.9
17725	28	1	2097.418816	1913.811632	1015.050258	1124.860239	year0102	72	1	1		4.0	1.0	5.0	1.0	1.0	1.0	1.0	3.0					3.0	2.0			6.8	2276.403205	8.628	122.0	80.0	118.0	76.0	116.0	72.0			2.0				1.0	2.0	220.0	37.0	218.0	0.7	4.3
17755	28	2	11191.22242	10584.67905	5417.757866	5601.891821	year0102	49	1	1		4.0	3.0	2.83	1.0	0.0		2.0		13.0	15.0	6.0	292.5	1.0	2.0	1.0	2.0	8.4	16278.68753	10.444	152.0	78.0	166.0	92.0					1.0	1.0	1.0	1.0	1.0	2.0	143.0	30.0	209.0	1.0	3.8
17766	28	2	10488.2385	9103.455572	4927.160747	5566.804919	year0102	56	1	1		3.0	1.0	5.0	2.0	0.0		2.0		30.0	30.0	4.0	900.0	1.0	2.0	2.0	2.0	6.2			128.0	90.0	132.0	90.0	126.0	92.0			2.0				2.0		213.0	30.0	196.0	0.9	4.3
17771	20	1	17830.02641	17483.06723	9414.388296	9695.884428	year0102	53	2	4		5.0	4.0	3.14	2.0	1.0	3.0	1.0	1.0	4.0	120.0	4.0	480.0	1.0	2.0	1.0	2.0	8.3	28175.53034	9.656	146.0	74.0	140.0	76.0	136.0	70.0			1.0	1.0	1.0	1.0	2.0		143.0	36.0	97.0	0.7	4.2
17821	25	1	95863.72188	95849.44575	49650.23942	55398.49188	year0102	47	1	2		4.0	3.0	3.88	1.0	0.0		1.0	3.0	4.0	30.0	6.0	180.0	1.0	2.0	2.0	2.0	12.0			134.0	68.0	126.0	62.0			126.0	72.0	2.0				1.0	2.0	727.0	43.0	1798.0	0.8	4.2
17833	15	2	4492.513624	4180.532031	2168.972316	2363.757596	year0102	68	2	1		1.0	2.0	0.49				2.0						1.0	2.0	1.0	2.0	5.6	6868.906529	4.983	158.0	68.0	156.0	64.0	150.0	58.0			1.0	1.0	1.0	1.0	1.0	1.0	168.0	60.0	111.0	0.7	4.0
17861	23	2	7738.141029	7200.767575	3735.951646	3587.884955	year0102	68	2	1		2.0	1.0	1.17	1.0	1.0	3.0	1.0	2.0	41.0	30.0	3.5	1076.25	1.0	2.0	1.0	2.0	5.8	10426.13102	8.189	136.0	72.0	126.0	60.0	122.0	52.0			2.0						296.0	41.0	402.0	0.8	4.3
17968	26	1	42238.44975	41040.58291	21259.11894	21535.28947	year0102	42	1	3		1.0	1.0	3.38	1.0	2.0	1.0	1.0	1.0					1.0	2.0	1.0	1.0	5.5			124.0	58.0	122.0	62.0	122.0	60.0			1.0	1.0	2.0		2.0		201.0	32.0	453.0	1.0	4.1
17987	25	2	2403.777822	2317.207738	1165.805351	1202.217381	year0102	61	1	1		3.0	1.0	1.64	2.0	0.0		1.0	3.0					1.0	2.0	1.0	2.0	9.3	0.0	19.994	128.0	64.0	116.0	72.0	120.0	74.0			2.0				1.0	1.0	170.0	32.0	355.0	0.7	4.3
18046	14	2	92538.23149	90309.81768	46780.69899	46539.4583	year0102	42	1	2		4.0	1.0	1.89	2.0			2.0		4.0	180.0	3.5	630.0	1.0	2.0	1.0	1.0	6.2			150.0	86.0	144.0	88.0	158.0	90.0			1.0	1.0	1.0	1.0	1.0	1.0	411.0	39.0	3854.0	0.7	4.3
18056	21	1	36981.15708	33300.15516	18257.93548	19072.47013	year0102	62	2	3		3.0	3.0	1.22	1.0	2.0	1.0	1.0	3.0	20.0	45.0	3.5	787.5	3.0	2.0			6.4	41948.13804	7.35	154.0	86.0	140.0	86.0	146.0	84.0			1.0	1.0	1.0	1.0	2.0		219.0	66.0	145.0	0.5	4.0
18059	14	1	11288.44785	10559.05178	5711.013483	5949.921079	year0102	69	1	4		5.0	1.0	5.0	1.0	6.0	1.0	1.0	3.0	13.0	15.0	3.5	170.625	3.0	2.0			7.2			126.0	16.0	138.0	0.0	126.0	18.0			1.0	1.0	1.0	1.0	2.0		170.0	74.0	94.0	1.3	3.9
18070	27	2	50500.96921	47013.92838	24353.32601	26390.23221	year0102	43	1	3		4.0	1.0	2.15	2.0	0.0		1.0	1.0					1.0	2.0	2.0	2.0	5.6	0.0	5.311	114.0	78.0	114.0	76.0	104.0	78.0			2.0				2.0		205.0	30.0	129.0	1.0	4.3
18079	15	2	4398.823681	3291.250697	1655.853989	1649.637492	year0102	69	1	1		1.0	1.0	4.19	1.0	1.0	3.0	1.0	3.0					1.0	2.0	2.0	2.0	5.5			106.0	56.0	106.0	64.0	102.0	56.0			2.0				1.0	2.0	212.0	40.0	133.0	0.7	5.0
18116	23	2	7283.099783	7200.767575	3735.951646	3726.173949	year0102	71	2	1		1.0	1.0	1.09	2.0			1.0	3.0					3.0	2.0			7.3			144.0	70.0	144.0	74.0	150.0	78.0			1.0	1.0	2.0		1.0	2.0	170.0	33.0	290.0	0.9	4.1
18131	21	1	38188.14845	33300.15516	18257.93548	20918.08755	year0102	62	2	3		4.0	3.0	5.0	1.0	1.0	1.0	1.0	1.0	25.0	120.0	4.0	3000.0	2.0	2.0			5.5	44673.95736	7.833	154.0	84.0	152.0	82.0	150.0	80.0			2.0						222.0	54.0	175.0	0.9	4.3
18144	23	1	39822.89792	38036.58256	20784.90119	21986.89776	year0102	69	1	3		4.0	1.0	5.0	1.0	7.0	1.0	1.0	3.0	21.0	30.0	9.0	1417.5	2.0	2.0			6.4	46637.3516	7.878	160.0	88.0	152.0	80.0	152.0	86.0			2.0				1.0	1.0	159.0	30.0	334.0	1.0	4.5
18182	14	2	53271.81353	49926.39242	27373.83196	27367.00407	year0102	64	2	3		4.0	1.0	4.19	1.0	1.0	1.0	1.0	3.0	30.0	90.0	3.5	2362.5	1.0	2.0	2.0	1.0	5.8			112.0	64.0	120.0	64.0	120.0	60.0			2.0				2.0		141.0	65.0	59.0	1.1	4.4
18204	20	2	39892.89815	32688.36572	18124.23259	22193.04398	year0102	72	1	3		3.0	1.0		1.0	0.0		1.0	3.0	13.0	30.0	3.5	341.25	1.0	2.0	1.0	2.0	7.2			134.0	76.0	132.0	70.0	134.0	78.0			1.0	2.0	1.0	1.0	2.0		175.0	35.0	207.0	0.9	4.4
18224	28	2	3637.874387	3603.655717	1897.317484	1963.048841	year0102	72	1	1		1.0	1.0	2.5	1.0	0.0		1.0	3.0					1.0	2.0	1.0	2.0	6.2	5704.476223	5.95	134.0	50.0	136.0	50.0	134.0	52.0			2.0				1.0	1.0	182.0	43.0	126.0	0.9	3.9
18299	24	1	12460.96351	12525.56006	6706.475926	6543.354933	year0102	62	2	4		3.0	1.0		2.0	6.0	3.0	2.0						1.0	2.0	1.0	2.0	7.4	19014.51041	7.217	196.0	102.0	186.0	102.0	186.0	108.0			1.0	1.0	1.0	1.0			230.0	54.0	82.0	0.6	4.1
18325	19	1	21243.88185	19129.3247	9324.185648	12309.32426	year0102	82	2	3		4.0	2.0	2.21	1.0	1.0	3.0	1.0	3.0					2.0	2.0			5.9	27073.22281	7.078	124.0	60.0	124.0	62.0	118.0	64.0			1.0	1.0	1.0	1.0	1.0	1.0	196.0	46.0	189.0	1.1	4.6
18344	15	1	11794.14906	10735.31182	5806.346237	6223.195346	year0102	62	1	4		2.0	2.0	1.35	1.0	1.0	2.0	1.0	3.0	30.0	10.0	4.5	337.5	1.0	2.0	1.0	2.0	7.0	18084.15009	7.222	138.0	80.0	134.0	82.0	136.0	86.0			1.0	1.0	1.0	1.0	1.0	1.0	255.0	52.0	130.0	1.1	4.1
18355	18	1	62186.2534	61233.67536	32681.37344	33631.05039	year0102	56	1	3		5.0	1.0	5.0	1.0	0.0		1.0	3.0	15.0	40.0	4.0	600.0	1.0	2.0	1.0	2.0	7.8	97729.3704	12.706	110.0	70.0	100.0	76.0			132.0	76.0	1.0	2.0	2.0		1.0	1.0	231.0	52.0	266.0	0.8	4.0
18380	23	2	79877.1712	76241.19261	44447.50918	46121.43851	year0102	57	2	3		3.0	1.0	4.36	2.0	1.0	3.0	1.0	1.0					1.0	2.0	2.0	2.0	5.4	134025.5239	6.211	110.0	72.0	108.0	74.0			108.0	68.0	1.0	1.0	1.0	1.0	2.0		185.0	41.0	220.0	0.8	3.8
18413	20	2	34223.5123	32688.36572	18124.23259	19569.82858	year0102	71	1	3		4.0	1.0	4.27	2.0	0.0		1.0	1.0					2.0	2.0			5.9	42946.1529	7.161	192.0	82.0	180.0	74.0	170.0	86.0			1.0	1.0	1.0	1.0	1.0	1.0	138.0	39.0	156.0	2.3	4.4
18439	20	1	16841.86236	16583.87627	8851.075005	9108.275393	year0102	52	1	3		2.0	1.0		1.0	4.0	1.0	1.0	3.0					1.0	2.0	1.0	2.0	7.0			126.0	78.0	126.0	82.0	134.0	76.0			1.0	1.0	1.0	1.0	2.0		191.0	36.0	417.0	0.9	3.9
18458	23	1	11520.08006	11003.32972	6229.035391	7559.097051	year0102	83	1	3		4.0	2.0	5.0	1.0	2.0	2.0	1.0	3.0	17.0	120.0	3.5	1785.0	2.0	2.0			7.9	16301.56388	9.906	144.0	62.0	140.0	56.0	144.0	56.0			2.0				2.0		197.0	32.0	448.0	1.1	4.4
18474	18	2	52591.66009	49859.80875	27245.64428	28031.59707	year0102	69	1	3		5.0	1.0	4.69	1.0	0.0		2.0		1.0	60.0	6.0	90.0	1.0	2.0	1.0	1.0	7.1	0.0	11.822	138.0	76.0	140.0	70.0	130.0	70.0			2.0				2.0		118.0	24.0	246.0	0.9	4.2
18496	27	2	47229.63161	47013.92838	24353.32601	29156.55202	year0102	48	1	2		3.0	1.0	1.25	1.0	3.0	3.0	1.0	1.0	4.0	20.0	3.5	70.0	1.0	1.0	1.0	1.0	8.5			128.0	62.0	128.0	64.0	128.0	62.0			2.0				1.0	1.0	205.0	36.0	637.0	0.9	4.1
18514	14	2	27785.97163	27077.84919	14451.87303	14439.83178	year0102	53	1	3		4.0	1.0	1.6	1.0	1.0	1.0	1.0	3.0	30.0	20.0	3.5	525.0	1.0	2.0	1.0	2.0	5.8	41961.09405	6.861	94.0	60.0	104.0	52.0	106.0	50.0			2.0				2.0		170.0	42.0	149.0	1.0	4.1
18533	22	2	93518.93275	89404.15999	47716.40315	52588.40167	year0102	54	1	3		3.0	3.0	0.56	1.0	6.0	3.0	2.0						1.0	2.0	2.0	2.0	12.0			136.0	96.0	126.0	98.0	122.0	94.0			1.0	1.0	1.0	2.0	1.0	1.0	225.0	36.0	345.0	1.0	4.4
18551	15	2	49610.07677	47033.1025	25701.00473	26442.39943	year0102	68	1	3		5.0	1.0	5.0	1.0	4.0	1.0	1.0	3.0	13.0	40.0	7.0	910.0	1.0	2.0	1.0	2.0	7.1	76839.67697	8.072	94.0	60.0	92.0	58.0	96.0	64.0			1.0	1.0	1.0	1.0	2.0		166.0	56.0	77.0	1.1	4.5
18616	16	2	17649.56162	14790.25067	7999.517642	8762.770649	year0102	60	1	4		4.0	1.0	1.68	2.0			1.0	3.0					1.0	2.0	1.0	1.0	10.5			98.0	60.0	98.0	62.0	104.0	62.0			1.0	1.0	1.0	1.0	1.0	1.0	177.0	43.0	119.0	1.7	3.7
18631	26	2	13039.05138	9859.996659	5279.271338	6826.221641	year0102	77	2	4		1.0	2.0	3.1	2.0			2.0						1.0	1.0	2.0	1.0	7.2	0.0	5.878	94.0	54.0					86.0	48.0	1.0	1.0	1.0	1.0	2.0		183.0	81.0	74.0	1.1	3.8
18663	23	2	28502.14668	27331.96064	15154.34623	17877.81001	year0102	71	1	5		3.0	1.0	5.0	1.0	1.0	1.0	1.0	1.0					1.0	2.0	1.0	1.0	5.7			136.0	48.0	136.0	46.0	128.0	44.0			1.0	1.0	1.0	1.0	1.0	1.0	131.0	70.0	58.0	0.8	3.9
18709	16	1	13050.5936	11878.95719	6424.903114	6886.159647	year0102	62	1	4		1.0	1.0	1.83	2.0			2.0		9.0	60.0	7.0	945.0	1.0	2.0	1.0	2.0	10.2	20010.67582	12.544	132.0	68.0	126.0	62.0	128.0	66.0			1.0	2.0	1.0	1.0	2.0		234.0	56.0	169.0	1.2	3.9
18715	21	1	25282.53271	24148.44707	13389.23075	14457.16111	year0102	76	1	3		4.0	1.0	1.89	1.0	0.0		1.0	3.0	13.0	15.0	4.0	195.0	1.0	2.0	1.0	2.0	6.9	42011.45182	9.839	158.0	58.0	160.0	60.0	154.0	58.0			2.0				2.0		184.0	33.0	246.0	1.3	4.3
18741	23	2	9180.750815	8018.3874	4539.245862	5485.608236	year0102	80	1	3		1.0	1.0	1.09	1.0	5.0	1.0	1.0	3.0	9.0	20.0	4.0	180.0	2.0	2.0			5.1	12038.21327	7.161	124.0	78.0	122.0	74.0			124.0	62.0	1.0	1.0	1.0	1.0			217.0	75.0	61.0	1.7	4.3
18746	27	2	7630.531771	5758.637426	2987.735786	3802.592123	year0102	62	2	1		3.0	1.0	0.09	2.0	0.0		1.0	3.0					1.0	2.0	1.0	2.0	5.2	11050.05433	5.111	126.0	66.0	134.0	70.0	132.0	70.0			1.0	1.0	1.0	1.0	1.0	1.0	245.0	66.0	178.0	1.2	4.6
18782	21	2	18616.49975	14929.7382	7277.18583	10494.32423	year0102	85	2	3		3.0	2.0	2.03	1.0	3.0	1.0	1.0	3.0	6.0	60.0	3.5	315.0	2.0	2.0			6.4	22884.36119	8.3	160.0	70.0	162.0	74.0	168.0	76.0			1.0	1.0	1.0	1.0			232.0	63.0	117.0	1.1	4.0
18811	21	2	17121.21328	14929.7382	7277.18583	10536.63167	year0102	82	2	3		1.0	1.0	1.51	1.0	2.0	3.0	2.0						1.0	2.0	1.0	1.0	5.8	30618.68029	6.322	164.0	70.0	156.0	72.0	154.0	78.0			1.0	1.0	1.0	1.0	1.0	1.0	196.0	75.0	75.0	1.5	4.5
18848	18	2	12830.36354	12001.33755	6491.094274	6762.634821	year0102	69	1	4		4.0	2.0	5.0	1.0	2.0	2.0	2.0		3.0	300.0	3.5	787.5	1.0	2.0	1.0	2.0	6.5			116.0	60.0	114.0	58.0	116.0	58.0			2.0				2.0		180.0	56.0	63.0	1.1	4.3
18906	26	1	65688.98652	63875.12802	34091.15818	35550.26388	year0102	53	1	3		2.0	1.0	1.09	1.0	0.0		2.0						1.0	2.0	1.0	2.0	6.9			146.0	82.0	144.0	84.0	144.0	76.0			2.0				2.0		169.0	33.0	109.0	0.9	4.0
18946	27	1	32245.91994	30570.91939	16950.20358	17800.69997	year0102	75	1	3		4.0	3.0	3.49	1.0	0.0		1.0	3.0					1.0	2.0	1.0	2.0	7.7			140.0	56.0	126.0	62.0	132.0	54.0			1.0	1.0	1.0	1.0	1.0	1.0	134.0	40.0	82.0	0.8	3.9
18954	15	1	4202.31502	3171.41836	1645.417036	2094.177768	year0102	71	2	1		1.0	1.0	1.14	2.0			2.0		9.0	30.0	3.5	236.25	1.0	1.0		1.0	9.5			126.0	52.0	126.0	58.0	122.0	48.0			2.0				2.0		235.0	79.0	105.0	0.8	3.8
18958	14	2	19782.2929	16521.22185	9352.739419	11802.56911	year0102	82	1	3		4.0	2.0	2.88	1.0	4.0	3.0	2.0		60.0	10.0	3.5	525.0	2.0	2.0			5.8	25562.2067	6.344	126.0	46.0	114.0	46.0	112.0	44.0			1.0	1.0	1.0	1.0	2.0		181.0	47.0	89.0	1.6	4.1
18985	23	2	7738.141029	7200.767575	3735.951646	3587.884955	year0102	66	2	1		3.0	2.0	0.9	2.0	1.0	3.0	2.0						3.0	2.0			6.7	7419.123576	7.572	154.0	62.0	150.0	72.0			144.0	66.0	1.0	2.0	1.0	1.0	1.0	2.0	184.0	49.0	263.0	0.7	4.5
18988	24	1	20375.69404	16693.14464	8136.721086	11919.90211	year0102	80	2	3		4.0	2.0	1.75	1.0	0.0		1.0	3.0					1.0	2.0	1.0	2.0	7.9	0.0	11.2	108.0	60.0	110.0	58.0	108.0	60.0			2.0				1.0	2.0	226.0	26.0	287.0	0.7	3.6
19045	21	1	7927.675536	7415.433688	4010.742884	4178.523426	year0102	71	1	4		3.0	3.0	3.26	1.0	0.0		1.0	3.0	30.0	35.0	4.5	1181.25	1.0	2.0	1.0	2.0	6.0			124.0	60.0	130.0	60.0	124.0	66.0			1.0	1.0	1.0	1.0	1.0	1.0	177.0	54.0	67.0	0.8	4.6
19051	17	1	19648.51047	19302.42234	11028.44826	11308.57082	year0102	41	1	4		5.0	1.0	2.76	1.0	1.0	1.0	2.0		1.0	60.0	8.0	120.0	1.0	2.0	1.0	1.0	7.7	0.0	9.639	118.0	90.0	130.0	90.0	126.0	90.0			1.0	1.0	2.0		2.0		224.0	42.0	77.0	2.5	3.0
19097	27	1	11202.48152	9387.627487	5077.431978	5561.881841	year0102	67	1	4		2.0	1.0	1.98	2.0			1.0	3.0	12.0	60.0	3.5	630.0	1.0	1.0	1.0	1.0	7.6			114.0	52.0	110.0	30.0	108.0	52.0			1.0	1.0	1.0	1.0	1.0	1.0	200.0	37.0	167.0	2.7	4.3
19099	24	1	10323.61275	9396.795092	5082.390408	5321.007685	year0102	62	1	4		3.0	1.0	4.91	2.0			2.0		60.0	120.0	3.5	6300.0	1.0	2.0	1.0	2.0	6.1	15462.4588	5.072	120.0	72.0	120.0	72.0	116.0	72.0			1.0	1.0	1.0	1.0	2.0		165.0	38.0	108.0	0.9	4.2
19133	26	1	24989.09342	18766.35302	9147.26276	14383.97723	year0102	85	2	3		1.0	1.0	1.32	2.0			2.0						1.0	2.0	1.0	1.0	6.2	41798.78483	8.083	124.0	62.0	126.0	56.0	124.0	60.0			1.0	1.0	2.0				205.0	37.0	410.0	1.1	4.5
19160	23	1	34202.92399	30798.45969	19145.18158	21263.31749	year0102	77	2	3		4.0	2.0	1.26	1.0	0.0		1.0	3.0					1.0	2.0	1.0	2.0	6.6			152.0	64.0	154.0	70.0	146.0	60.0			1.0	1.0	1.0	1.0	2.0		217.0	37.0	135.0	0.9	4.5
19292	20	2	37446.64107	30678.81734	16820.69843	19498.41273	year0102	61	2	3		2.0	1.0	1.2	1.0	0.0		2.0						1.0	2.0	1.0	2.0	8.9					136.0	78.0	136.0	76.0	136.0	78.0	1.0	2.0	1.0	2.0	2.0		171.0	45.0	190.0	0.6	4.1
19348	17	2	2101.194483	2025.52169	1019.055817	1050.884365	year0102	66	1	1		1.0	1.0	1.42	1.0	6.0	3.0	1.0	3.0	30.0	30.0	5.0	1125.0	2.0	2.0			6.1	2019.929138	7.411	144.0	68.0	130.0	70.0	134.0	70.0			1.0	2.0	2.0		2.0		192.0	51.0	121.0	0.9	4.1
19412	24	1	47609.73685	42911.99751	23449.04742	24590.82414	year0102	63	1	5		5.0	1.0		2.0			2.0		21.0	10.0	7.0	367.5	1.0	2.0	1.0	2.0	10.5			132.0	64.0	126.0	64.0	130.0	68.0			2.0						238.0	27.0	422.0	1.1	4.3
19427	22	2	75853.17927	60831.41964	33352.88168	38058.91036	year0102	61	2	3		5.0	1.0		1.0	5.0	3.0	2.0		90.0	15.0	3.5	1181.25	1.0	2.0	1.0	2.0	6.4	110596.4073	7.661	114.0	60.0	110.0	62.0	102.0	60.0			1.0	2.0	1.0	1.0	1.0	2.0	188.0	47.0	182.0	1.0	4.2
19452	17	1	10672.1449	10404.03089	5196.659523	5197.141863	year0102	48	2	1		1.0	1.0	1.18	2.0			2.0						1.0	2.0	1.0	1.0	12.8			138.0	80.0	134.0	80.0	130.0	80.0			1.0	2.0	1.0	1.0	1.0	1.0	254.0	49.0	199.0	0.5	4.2
19498	23	1	46419.8647	38036.58256	20784.90119	23104.92675	year0102	68	1	3		1.0	5.0	1.05	1.0	0.0		1.0	3.0					1.0	2.0	1.0	2.0	5.6			120.0	86.0	124.0	88.0	126.0	84.0			1.0	1.0	1.0	1.0			178.0	43.0	128.0	1.7	3.9
19584	14	1	14499.06348	13222.76062	7079.773307	7632.000559	year0102	73	2	4		1.0	1.0	2.35	2.0			1.0	3.0					1.0	1.0	2.0	1.0	8.6	0.0	14.744	158.0	26.0	150.0	26.0	132.0	26.0			1.0	1.0	1.0	1.0	1.0	2.0	179.0	42.0	150.0	1.2	3.8
19587	27	2	17052.31616	16528.91185	8946.119967	9330.489764	year0102	57	1	1		3.0	1.0	3.45	1.0	2.0	2.0	2.0						1.0	2.0	1.0	2.0	9.2			128.0	84.0	128.0	86.0	120.0	92.0			1.0	2.0	1.0	2.0	2.0		184.0	31.0	259.0	1.1	4.2
19595	14	1	29826.21146	26883.20492	14905.53131	15955.36494	year0102	73	1	3		5.0	1.0	2.85	2.0			2.0						3.0	2.0			7.3	35014.18215	11.95	138.0	54.0	138.0	66.0	142.0	56.0			1.0	1.0	1.0	1.0	2.0		138.0	32.0	374.0	1.1	3.9
19670	27	1	16547.88423	12513.34	6699.933023	8663.170514	year0102	75	2	4		4.0	3.0		1.0	0.0		1.0	3.0					3.0	2.0			6.7	21330.60205	7.483	182.0	90.0	162.0	88.0	160.0	88.0			1.0	1.0	1.0	1.0	1.0	2.0	323.0	43.0	119.0	0.9	4.1
19707	15	1	4117.094028	3107.103472	1581.176405	2012.41655	year0102	61	2	1		1.0	1.0	1.0	2.0	1.0	3.0	2.0						2.0	2.0			6.2	4990.559505	7.317	128.0	58.0	132.0	68.0	130.0	72.0			2.0				1.0	1.0	238.0	36.0	400.0	0.7	4.2
19714	21	2	27910.85276	23624.07583	13098.49042	15878.38961	year0102	75	1	3		2.0	1.0	1.76	1.0	3.0	1.0	1.0	3.0					1.0	2.0	1.0	2.0	6.9			140.0	70.0	134.0	70.0	130.0	74.0			1.0	1.0	1.0	1.0	1.0	1.0	187.0	29.0	327.0	1.1	4.7
19716	22	2	45100.78413	44263.27304	25804.84601	25271.53731	year0102	57	2	3		2.0	1.0	1.16	2.0	0.0		1.0	3.0					1.0	2.0	1.0	2.0	5.7	73437.23736	5.506	132.0	56.0	124.0	56.0	110.0	52.0			1.0	1.0	1.0	1.0	2.0		161.0	37.0	135.0	1.1	3.7
19761	20	1	19275.71184	17483.06723	9414.388296	10587.06562	year0102	54	2	4		3.0	5.0	3.38	1.0	5.0	3.0	1.0	3.0					2.0	2.0			6.6	26144.63001	6.133	146.0	76.0	142.0	76.0	144.0	76.0			1.0	1.0	1.0	1.0	2.0		161.0	38.0	72.0	0.6	4.3
19785	14	2	43057.23147	35275.39191	21928.16752	27025.50597	year0102	78	2	3		5.0	3.0	5.0	1.0	0.0		1.0	3.0	11.0	180.0	6.0	2970.0	1.0	2.0	2.0		5.4	78534.14189	6.461	166.0	32.0	150.0	30.0			144.0	40.0	2.0						220.0	117.0	52.0	0.8	4.4
19805	27	1	95243.70022	93784.74342	48580.71874	49776.07965	year0102	44	1	3		4.0	3.0	0.93	1.0	8.0	3.0	1.0	1.0	2.0	90.0	4.0	180.0	1.0	2.0	1.0	2.0	7.1	144645.6435	9.933			130.0	62.0	122.0	62.0	124.0	64.0	2.0				2.0		218.0	42.0	152.0	0.9	4.5
19823	21	1	7927.675536	7415.433688	4010.742884	4178.523426	year0102	66	1	4		5.0	1.0	1.72	1.0	2.0	3.0	2.0		17.0	30.0	4.0	510.0	1.0	2.0	1.0	2.0	9.7			146.0	72.0	146.0	68.0	138.0	70.0			2.0				2.0		202.0	72.0	74.0	1.2	4.5
19837	28	2	21194.929	20922.04986	11953.82322	12234.3377	year0102	55	1	4		4.0	6.0	2.33	2.0	0.0		1.0	2.0	30.0	120.0	3.5	3150.0	1.0	2.0	1.0	2.0	6.1			140.0	86.0			140.0	84.0	136.0	84.0	1.0	1.0	1.0	1.0	1.0	1.0	200.0	34.0	228.0	1.4	4.1
19846	26	2	15161.57713	15210.93028	8968.849841	8900.426404	year0102	41	1	4		3.0	3.0	0.52	1.0	30.0	3.0	1.0	1.0					2.0	2.0			6.6			128.0	86.0	132.0	88.0			132.0	86.0	1.0	1.0	1.0	1.0	2.0		169.0	29.0	287.0	0.7	4.2
19848	20	1	9459.129142	8626.474429	4618.814872	4979.085651	year0102	66	2	4		2.0	2.0	1.66				2.0						2.0	2.0			6.7			136.0	80.0	134.0	80.0	126.0	78.0			2.0						215.0	50.0	152.0	0.9	4.2
19871	23	1	24644.5742	23539.10514	12862.82682	13606.68765	year0102	63	1	3		1.0	1.0	1.29	1.0	7.0	1.0	1.0	3.0					2.0	2.0			6.1	29859.99013	7.594	152.0	88.0	148.0	86.0	146.0	94.0			1.0	1.0	1.0	2.0	1.0	1.0	258.0	45.0	184.0	0.8	4.1
19878	15	2	34512.24874	28822.9742	15981.04637	17944.08017	year0102	73	1	3		5.0	1.0	5.0	1.0	4.0	3.0	2.0		13.0	30.0	5.0	487.5	1.0	2.0	1.0	2.0	5.7	52144.18334	7.283	96.0	56.0	92.0	56.0	94.0	58.0			1.0	1.0	1.0	1.0	1.0	1.0	118.0	35.0	89.0	1.0	4.1
19891	15	2	16856.904	15797.5385	8943.058956	10810.72058	year0102	81	1	3		5.0	1.0	5.0	1.0	6.0	1.0	2.0						2.0	2.0			5.9	23724.21696	7.128	138.0	68.0	150.0	64.0	156.0	62.0			1.0	1.0	1.0	1.0	2.0		200.0	40.0	595.0	2.1	4.0
19943	23	1	45544.50174	38036.58256	20784.90119	25071.39773	year0102	64	1	3		2.0	1.0	3.73	1.0	1.0	3.0	1.0	3.0					1.0	1.0	2.0	2.0	8.3	0.0	12.539	120.0	74.0	108.0	70.0	114.0	70.0			1.0	1.0	1.0	1.0	1.0	2.0	288.0	47.0	403.0	1.3	4.0
19959	27	2	6188.388679	5758.637426	2987.735786	2869.323078	year0102	68	2	1		4.0	1.0	5.0	2.0	0.0		1.0	3.0	17.0	45.0	3.5	669.375	1.0	2.0	1.0	1.0	7.0	8338.04281	10.811	146.0	70.0	124.0	74.0	134.0	68.0			1.0	1.0	1.0	1.0	1.0	1.0	217.0	44.0	274.0	0.8	4.3
20052	15	1	87960.43943	81886.86007	42417.58704	45965.38359	year0102	42	1	3		5.0	1.0	5.0	1.0	0.0		1.0	3.0					1.0	2.0	1.0	2.0	5.5	133572.0397	5.639									2.0				2.0		202.0	35.0	182.0	1.3	4.4
20081	20	1	17639.94716	17483.06723	9414.388296	9808.593955	year0102	43	2	4		3.0	1.0	1.16	2.0			2.0						1.0	1.0	2.0	2.0	14.2			146.0	80.0	150.0	86.0	142.0	80.0			1.0	1.0	1.0	1.0	2.0		219.0	43.0	146.0	0.7	3.9
20096	21	2	30702.19178	27646.18067	17185.63702	19086.97782	year0102	70	2	3		4.0	2.0	2.37	1.0	1.0	2.0	2.0		21.0	30.0	3.5	551.25	2.0	2.0			6.5	41980.04637	6.561	124.0	56.0	118.0	56.0	112.0	58.0			1.0	2.0	1.0	1.0	1.0	1.0	248.0	58.0	244.0	0.8	4.0
20111	23	1	37646.32238	30798.45969	19145.18158	23535.12958	year0102	75	2	3		4.0	2.0		1.0	1.0	2.0	2.0						1.0	1.0	2.0	2.0	8.4	0.0	11.144	134.0	64.0	130.0	56.0	128.0	60.0			1.0	2.0	1.0	1.0	1.0	1.0	211.0	55.0	223.0	0.7	4.3
20118	27	2	27962.54891	27487.00167	14670.24413	14658.02093	year0102	53	1	2		2.0	1.0	1.09	1.0	0.0		1.0	3.0	1.0	180.0	4.5	202.5	1.0	1.0	1.0	2.0	7.3	0.0	11.789	120.0	86.0	122.0	84.0			114.0	82.0	2.0				2.0		159.0	23.0	375.0	0.7	4.0
20137	24	2	54136.54999	50736.82422	27818.17858	27811.23986	year0102	69	2	3		3.0	3.0	2.82	2.0	0.0		2.0						1.0	2.0	1.0	2.0	7.7	80817.42704	11.1	116.0	74.0	114.0	72.0	112.0	72.0			1.0	1.0	1.0	1.0	2.0		209.0	37.0	404.0	0.7	4.1
20138	21	1	18531.81826	14861.82681	7244.083855	10446.58835	year0102	82	2	3		4.0	2.0	1.4	1.0	1.0	2.0	2.0						2.0	2.0			6.1	22664.09792	7.867	124.0	64.0	140.0	60.0	134.0	62.0			2.0				2.0		220.0	79.0	92.0	1.0	3.9
20140	18	2	25572.37464	25251.68546	14427.5626	14778.80016	year0102	52	1	4		2.0	1.0	4.19	1.0	0.0		1.0	3.0					1.0	2.0	1.0	2.0	6.9			160.0	94.0	160.0	94.0	164.0	96.0			1.0	1.0	1.0	1.0	1.0	1.0	334.0	35.0	283.0	1.1	4.2
20166	21	2	22473.43196	19628.09876	10725.67686	11298.80882	year0102	69	1	3		1.0	3.0	0.92	1.0	0.0		1.0	1.0					2.0	2.0			6.5	23966.38787	6.722	156.0	92.0	156.0	92.0	156.0	94.0			2.0						319.0	36.0	513.0	0.9	4.7
20236	16	2	49475.14003	48556.39817	26286.40758	26886.16278	year0102	44	2	5		2.0	5.0	0.62	2.0	1.0	3.0	1.0	1.0					2.0	2.0			6.1	65764.83794	7.494	104.0	64.0			106.0	60.0	108.0	56.0	2.0						293.0	25.0	730.0	0.8	3.7
20238	17	1	11744.86319	11610.98389	5695.789989	5778.56082	year0102	54	2	1		4.0	1.0	2.13	2.0			1.0	1.0	30.0	30.0	3.5	787.5	1.0	2.0	1.0	2.0	9.4			136.0	76.0	140.0	68.0	132.0	74.0			2.0				2.0		186.0	53.0	125.0	0.5	4.3
20250	16	2	42403.89643	31844.55219	19795.46185	26187.96217	year0102	73	2	3		4.0	1.0	1.8	1.0	4.0	3.0	1.0	3.0					1.0	1.0	2.0	1.0	9.0			114.0	58.0	116.0	58.0	108.0	58.0			1.0	1.0	1.0	1.0	2.0		223.0	65.0	201.0	1.7	3.3
20252	23	2	99857.95128	92962.86076	48154.98158	52182.65239	year0102	44	1	3		5.0	5.0		1.0	0.0		2.0		13.0	60.0	3.5	682.5	1.0	2.0	2.0	2.0	5.4	151638.9677	7.228	120.0	86.0	122.0	80.0	126.0	86.0			2.0				2.0		160.0	46.0	79.0	0.8	4.4
20287	26	2	17786.4351	17825.93932	9265.464234	9296.511914	year0102	45	2	4		4.0	2.0	0.42	2.0			1.0	1.0					1.0	2.0	1.0	2.0	7.3	27014.98305	7.717	94.0	70.0			102.0	72.0	98.0	72.0	1.0	2.0	1.0	1.0			176.0	40.0	151.0	0.7	3.5
20297	26	2	54202.59569	50459.96129	26931.27318	29310.63271	year0102	54	1	3		3.0	1.0	5.0	2.0			2.0		12.0	20.0	3.5	210.0	1.0	2.0	1.0	2.0	5.7			124.0	64.0	128.0	64.0	120.0	70.0			2.0				1.0	1.0	138.0	44.0	135.0	0.9	4.5
20306	21	1	11607.36994	9884.482861	5292.38182	6034.663659	year0102	69	2	4		2.0	1.0		1.0	0.0		1.0	1.0					1.0	2.0	1.0	1.0	4.8	17536.29081	7.772	128.0	48.0	118.0	48.0	116.0	46.0			2.0				2.0		178.0	38.0	163.0	0.7	4.1
20387	17	2	4648.802892	3508.375448	1820.239425	2316.68012	year0102	63	2	1		1.0	2.0	0.72	2.0			2.0						1.0	2.0	1.0	2.0	7.0			136.0	60.0	140.0	62.0	138.0	60.0			1.0	1.0	1.0	1.0	1.0	1.0	345.0	46.0	1069.0	0.8	4.3
20434	15	2	14643.29691	12709.91338	6879.122525	7772.170441	year0102	42	1	1		5.0	1.0	5.0	1.0	2.0	3.0	2.0		1.0	360.0	4.5	405.0	2.0	2.0			5.7	18132.63792	7.311	120.0	90.0	122.0	86.0	126.0	86.0			2.0				2.0		183.0	28.0	242.0	1.4	4.4
20499	24	2	10874.46005	10909.85801	6024.801025	5844.404674	year0102	72	1	4		4.0	3.0	4.63	1.0	0.0		2.0						1.0	2.0	2.0	2.0	5.8			180.0	98.0	176.0	102.0					1.0	1.0	1.0	1.0	2.0		202.0	38.0	279.0	2.0	3.6
20528	17	1	10718.93301	10469.70722	5358.909647	5499.872585	year0102	48	1	1		2.0	1.0	1.18	1.0	0.0		2.0						1.0	2.0	2.0	1.0	12.5			134.0	86.0	124.0	84.0	130.0	90.0			2.0						171.0	64.0	62.0	0.7	4.1
20541	19	1	57074.78959	42862.12515	23500.60869	29241.45094	year0102	60	2	3		2.0	1.0	2.45	1.0	0.0		1.0	1.0					1.0	1.0	2.0	2.0	6.8	0.0	8.928			154.0	62.0	148.0	76.0	148.0	70.0	1.0	1.0	1.0	1.0	2.0		200.0	31.0	560.0	0.5	4.2
20583	14	1	52055.371	49351.37698	26967.81427	27745.75252	year0102	65	1	3		3.0	1.0	2.43	2.0	0.0		2.0		4.0	480.0	3.5	1680.0	1.0	2.0	1.0	2.0	8.1							118.0	64.0			1.0	1.0	1.0	1.0	1.0	1.0	222.0	41.0	243.0	1.3	4.3
20600	15	1	11959.73526	11894.84751	5767.019578	5664.230253	year0102	44	2	1		1.0	5.0	1.01	2.0			2.0						1.0	2.0	1.0	1.0	11.4	16459.83845	17.333	118.0	78.0	130.0	86.0	120.0	74.0			2.0				2.0		154.0	46.0	87.0	0.5	4.0
20604	22	2	96035.30033	89404.15999	47716.40315	51932.11469	year0102	52	1	3		4.0	1.0	2.93	2.0	1.0	3.0	2.0						3.0	2.0			5.4	111201.1684	7.3	112.0	78.0	120.0	74.0	114.0	74.0			1.0	1.0	1.0	1.0	2.0		163.0	34.0	121.0	1.5	4.4
20610	17	2	12288.91035	10666.38115	5773.079692	6522.54109	year0102	49	1	1		3.0	1.0	5.0	1.0	120.0	3.0	1.0	1.0					3.0	2.0			5.9			122.0	70.0	110.0	70.0	112.0	68.0			2.0						216.0	36.0	261.0	1.1	4.0
20618	14	1	27747.22358	27285.54924	14692.88838	14966.96228	year0102	45	2	4		4.0	6.0	3.84	2.0	1.0	3.0	1.0	3.0	13.0	10.0	3.5	113.75	1.0	2.0	1.0	2.0	6.3			122.0	88.0	118.0	84.0	122.0	86.0			1.0	1.0	1.0	1.0	1.0	2.0	246.0	62.0	144.0	1.0	4.1
20630	15	2	14137.47986	13677.28277	6670.626502	6779.543663	year0102	57	2	1		4.0	1.0	3.77	2.0			2.0		9.0	10.0	8.0	180.0	1.0	2.0	1.0	2.0	9.2											2.0				2.0		206.0	60.0	257.0	0.7	4.1
20689	26	1	45103.42138	42760.54341	23366.28608	24040.33135	year0102	64	1	3		3.0	1.0	3.1	2.0	0.0		1.0	3.0	1.0	90.0	5.0	112.5	1.0	2.0	1.0	2.0	5.6	69859.44298	7.783	112.0	66.0	114.0	78.0	114.0	70.0			1.0	1.0	1.0	1.0	2.0		189.0	38.0	159.0	1.8	4.6
20727	24	1	25814.77093	25385.24985	13669.60362	13924.58967	year0102	50	2	4		4.0	1.0	4.44	2.0			2.0		4.0	30.0	3.5	105.0	1.0	2.0	1.0	2.0	11.4			144.0	78.0	132.0	80.0	132.0	84.0			1.0	1.0	1.0	1.0	2.0		250.0	56.0	59.0	0.7	3.9
20754	25	1	16035.87517	13655.66309	7311.559347	8337.040482	year0102	74	2	4		2.0	6.0	1.12	1.0	13.0	3.0	2.0		17.0	90.0	5.0	1912.5	2.0	2.0			12.1	20166.46494	18.383	130.0	56.0	126.0	54.0					1.0	1.0	1.0	2.0	1.0	2.0	164.0	73.0	88.0	0.7	4.1
20885	17	2	2865.265204	2762.075031	1389.621569	1433.024133	year0102	80	1	1		1.0	1.0	2.33	2.0	0.0		1.0	3.0					1.0	2.0	1.0	1.0	6.1	4164.263223	6.772			164.0	70.0					1.0	1.0	1.0	1.0	2.0		127.0	56.0	114.0	3.0	2.6
20889	20	2	28321.96612	27159.17758	14840.99739	17152.55416	year0102	61	1	3		1.0	1.0	0.61	2.0			2.0						1.0	2.0	1.0	2.0	7.1			100.0	78.0	114.0	76.0	112.0	74.0			1.0	1.0	1.0	1.0	2.0		145.0	28.0	279.0	1.1	4.2
20896	21	2	26210.29313	23624.07583	13098.49042	14021.04967	year0102	71	1	3		5.0	1.0	5.0	1.0	6.0	2.0	2.0		17.0	35.0	7.0	1041.25	1.0	1.0	2.0	1.0	7.3			130.0	58.0	124.0	58.0	126.0	50.0			2.0				2.0		148.0	39.0	110.0	0.7	4.7
20918	15	1	2675.179315	2245.928174	1182.476665	1330.267964	year0102	63	1	1		1.0	1.0	1.01	2.0	0.0		1.0	3.0					1.0	2.0	1.0	2.0	7.1			112.0	62.0	108.0	68.0			104.0	72.0	2.0				1.0	2.0	250.0	46.0	163.0	0.7	4.2
20995	17	1	18042.55928	14760.61935	7194.752414	10512.95303	year0102	81	2	3		4.0	1.0	2.76	1.0	2.0	3.0	1.0	3.0	10.0	30.0	4.5	337.5	1.0	2.0	1.0	2.0	5.9			152.0	70.0	146.0	70.0	142.0	68.0			1.0	1.0	1.0	1.0	1.0	1.0	177.0	55.0	98.0	1.0	4.7
20999	22	2	10127.41665	9490.963134	5372.877734	6494.94543	year0102	85	1	3		3.0	1.0	0.8	2.0			2.0						1.0	2.0	1.0	2.0	5.5	18873.83594	4.439			162.0	78.0	166.0	70.0			2.0						208.0	29.0	170.0	1.1	4.2
21050	32	2	65554.82429	59114.50898			year0304	69	1	3		3.0	1.0	1.92	1.0	0.0		1.0	3.0					2.0	2.0			5.9	153420.4	7.566	124.0	68.0	116.0	62.0	118.0	60.0			1.0	1.0	1.0	1.0	1.0	1.0	152.0	30.0	228.0	0.9	4.3
21104	35	2	12524.46554	11319.28591			year0304	70	1	4		1.0	1.0	5.0	1.0	0.0		1.0	3.0					1.0	2.0	1.0	2.0	6.5			116.0	64.0			112.0	56.0	116.0	56.0	1.0	1.0	1.0	1.0	1.0	1.0	150.0	49.0	153.0	1.4	4.0
21118	34	1	3504.452341	3300.106301			year0304	66	1	1		1.0	6.0	1.39	1.0	14.0	3.0	1.0	1.0					1.0	2.0	1.0	2.0	5.5			140.0	66.0	136.0	68.0	132.0	66.0			1.0				2.0		127.0	59.0	45.0	0.7	4.6
21124	31	2	27905.86579	28051.67669			year0304	55	1	4		4.0	2.0	1.34	1.0	1.0	1.0	2.0						1.0	2.0	1.0	2.0	7.5			152.0	76.0	154.0	76.0	148.0	78.0			1.0	1.0	1.0	1.0	1.0	1.0	210.0	78.0	183.0	1.0	4.7
21134	34	2	24397.29788	21151.60547			year0304	85	1	3		2.0	1.0		2.0	0.0		1.0	3.0	4.0	15.0	3.5	52.5	1.0	2.0	2.0	2.0	6.0	59825.1	6.994	136.0	54.0	132.0	54.0	124.0	50.0			1.0		1.0	1.0	1.0	1.0	101.0	31.0	84.0	1.4	3.7
21143	31	1	65193.79612	59803.10407			year0304	65	1	3		2.0	3.0	5.0	1.0	0.0		1.0	3.0					1.0	2.0	1.0	2.0	8.1					134.0	66.0	132.0	66.0	116.0	74.0	1.0	1.0	1.0	1.0	2.0		265.0	57.0	162.0	0.9	3.8
21173	35	1	13542.43812	13050.45604			year0304	69	2	4		1.0	5.0	2.06	2.0	1.0	2.0	2.0						1.0	2.0	1.0	2.0	5.7			176.0	84.0	172.0	88.0	170.0	82.0			1.0	1.0	1.0	1.0	1.0	2.0	159.0	69.0	57.0	0.6	4.6
21181	30	2	25366.19433	24915.74853			year0304	61	2	3		3.0	1.0	0.86	2.0			2.0		9.0	45.0	3.5	354.375	1.0	2.0	1.0	2.0	5.6	62200.95	5.745	128.0	64.0	118.0	62.0	112.0	64.0			1.0	1.0	1.0	1.0	2.0		224.0	68.0	65.0	0.6	3.9
21199	43	2	15385.26604	14829.13189			year0304	85	1	4		2.0	1.0	1.52	1.0	0.0		1.0	3.0					1.0	2.0	1.0	2.0	6.2			138.0	32.0							1.0	1.0	1.0	1.0	1.0	2.0	204.0	38.0	324.0	3.2	4.2
21216	34	2	41634.64866	38570.8986			year0304	74	1	3		1.0	1.0	2.23	2.0	0.0		1.0	3.0					1.0	1.0	2.0	2.0	6.3			148.0	52.0	132.0	66.0					1.0	1.0	1.0	1.0	2.0		170.0	40.0	206.0	1.7	4.4
21224	43	2	19489.9886	19315.9563			year0304	47	2	1		2.0	4.0	0.67	2.0	0.0		1.0	1.0					1.0	1.0	1.0	2.0	8.6							120.0	72.0	124.0	74.0	1.0	1.0	1.0	1.0	1.0	1.0	285.0	48.0	330.0	0.7	3.9
21270	39	2	23296.71557	18937.33272			year0304	85	2	3		4.0	2.0	4.3	2.0	1.0	3.0	2.0		60.0	30.0	3.5	1575.0	1.0	1.0	2.0	1.0	6.0	0.0	12.512	128.0	44.0	122.0	44.0			120.0	40.0	1.0	1.0	2.0				184.0	54.0	76.0	1.0	3.9
21271	33	2	26117.53879	24958.50352			year0304	45	1	4		4.0	4.0	2.87	1.0	30.0	3.0	1.0	2.0	2.0	120.0	10.0	600.0	1.0	2.0	1.0	2.0	10.2	74614.18	23.092	120.0	90.0	120.0	86.0	114.0	92.0			2.0				1.0	2.0	426.0	44.0	742.0	1.2	4.3
21275	34	1	4734.929231	4727.686937			year0304	65	2	1		1.0	1.0	2.42	2.0			2.0						1.0	2.0	1.0	2.0	6.1			142.0	58.0	134.0	52.0	134.0	50.0			1.0	1.0	1.0	1.0	1.0	1.0	153.0	53.0	85.0	0.8	3.8
21281	40	2	3453.837719	3339.727014			year0304	64	2	1		1.0	1.0	0.96	2.0	0.0		2.0						1.0	2.0	1.0	1.0	6.3	8469.22	6.561			156.0	70.0	156.0	74.0	148.0	80.0	2.0						200.0	54.0	74.0	0.7	4.1
21295	33	1	30037.56923	28389.3478			year0304	70	2	5		1.0	2.0	1.45	1.0	0.0		2.0		30.0	30.0	4.0	900.0	1.0	1.0	2.0	2.0	7.5			82.0	0.0							1.0	1.0	1.0	1.0	2.0		183.0	47.0	188.0	0.9	4.2
21317	31	2	58381.79682	55807.58663			year0304	61	2	3		4.0	1.0	5.0	1.0	1.0	1.0	1.0	3.0	30.0	15.0	3.5	393.75	2.0	2.0			6.5	128005.56	7.183	100.0	58.0	114.0	62.0	108.0	58.0			2.0				1.0	2.0	206.0	30.0	148.0	0.8	4.0
21339	40	1	19464.68195	19220.65667			year0304	43	2	1		5.0	1.0	5.0	2.0	3.0	2.0	2.0		17.0	10.0	3.0	127.5	1.0	2.0	1.0	2.0	7.9	47729.74	9.992	108.0	74.0	100.0	72.0	102.0	74.0			2.0				1.0	1.0	159.0	44.0	190.0	0.6	3.7
21345	37	2	17745.6568	15025.5135			year0304	63	2	4		3.0	1.0	2.24	1.0	0.0		1.0	3.0					1.0	1.0	2.0	1.0	6.2	50696.87	6.134	152.0	80.0			152.0	80.0	148.0	72.0	1.0	2.0	1.0	1.0	2.0		199.0	53.0	204.0	0.8	4.2
21391	34	1	6072.233406	6254.700409			year0304	77	1	1		1.0	3.0	1.0	1.0	0.0		1.0	3.0					2.0	2.0			8.1			126.0	60.0	122.0	56.0	114.0	58.0			1.0	1.0	1.0	1.0	1.0	1.0	174.0	38.0	139.0	1.0	4.3
21396	38	2	4571.807903	4547.035486			year0304	61	2	1		1.0	5.0	0.3	1.0	1.0	1.0	1.0	1.0	13.0	30.0	6.0	585.0	1.0	2.0	1.0	2.0	5.6	13061.02	6.017	152.0	74.0	150.0	82.0	136.0	76.0			2.0				1.0	1.0	321.0	64.0	187.0	0.6	4.2
21404	31	1	47019.94303	43765.06675			year0304	79	2	3		4.0	1.0	0.93	1.0	0.0		1.0	3.0	60.0	30.0	3.0	1350.0	1.0	2.0	1.0	2.0	6.8									144.0	64.0	2.0				2.0		285.0	96.0	194.0	0.7	4.2
21456	30	1	8789.219904	7748.147403			year0304	84	1	3		5.0	1.0	3.3	2.0	0.0		2.0						1.0	1.0	2.0	2.0	6.7	0.0	6.489			134.0	0.0	130.0	12.0	128.0	20.0	2.0				1.0	1.0	119.0	36.0	76.0	1.2	3.2
21476	34	2	127044.1071	123125.0575			year0304	47	2	3		4.0	1.0	4.47	1.0	3.0	3.0	2.0		1.0	60.0	7.0	105.0	2.0	2.0			6.5			144.0	88.0			140.0	90.0	136.0	86.0	1.0	1.0	1.0	2.0	2.0		127.0	53.0	70.0	0.8	4.5
21504	40	1	42555.74672	42614.17536			year0304	74	2	5		4.0	1.0		2.0			2.0		4.0	10.0	4.5	45.0	2.0	2.0			6.5	95436.62	5.701	190.0	78.0	186.0	78.0	188.0	80.0			2.0						203.0	41.0	209.0	0.8	3.8
21522	39	1	104299.6548	99450.26684			year0304	47	2	3		3.0	1.0	5.0	1.0	1.0	2.0	2.0		1.0	300.0	6.0	450.0	1.0	2.0	2.0	2.0	6.2	255755.28	5.801	112.0	66.0	112.0	66.0	108.0	60.0			2.0				1.0	2.0	230.0	56.0	180.0	0.6	4.3
21531	42	1	88656.67978	82419.70437			year0304	67	2	3		3.0	1.0		2.0	2.0	3.0	2.0		9.0	60.0	3.5	472.5	1.0	2.0	1.0	2.0	6.2			186.0	78.0	182.0	78.0	180.0	80.0			1.0	1.0	1.0	1.0	1.0	1.0	261.0	50.0	299.0	0.8	4.5
21576	41	2	44541.41798	41531.94547			year0304	48	2	5		2.0	1.0	1.29	2.0			2.0						2.0	2.0			7.0			146.0	98.0	140.0	96.0	136.0	98.0			2.0				1.0	2.0	192.0	53.0	107.0	0.7	3.8
21610	40	1	29774.42857	29885.91147			year0304	75	1	5		4.0	1.0		2.0	0.0		2.0						1.0	1.0	2.0	1.0	7.4	0.0	6.922	160.0	70.0	160.0	66.0	160.0	66.0			1.0	1.0	1.0	1.0	1.0	1.0	214.0	84.0	106.0	1.3	3.0
21618	42	1	21676.06007	20714.12723			year0304	43	1	4		1.0	1.0	0.18	1.0	4.0	3.0	2.0		4.0	120.0	10.0	1200.0	1.0	2.0	1.0	2.0	11.5	61925.49	12.878	108.0	64.0	106.0	72.0	104.0	68.0			2.0				1.0	2.0	210.0	49.0	82.0	1.0	4.0
21620	32	1	53885.10993	50774.53917			year0304	66	1	3		3.0	5.0	3.34	1.0	3.0	1.0	1.0	3.0	30.0	30.0	3.5	787.5	2.0	2.0			5.3	121826.31	8.943	126.0	78.0	120.0	82.0	130.0	82.0			2.0				1.0	1.0	310.0	39.0	351.0	0.8	4.2
21630	43	2	26985.21608	24915.74853			year0304	63	2	3		1.0	3.0	0.77	2.0			1.0	3.0	4.0	60.0	3.0	180.0	1.0	1.0	2.0	1.0	7.2	0.0	8.371	136.0	64.0	136.0	66.0	130.0	62.0			1.0	2.0	1.0	1.0			233.0	74.0	150.0	0.6	3.9
21635	34	2	57330.38899	54802.53819			year0304	65	2	5		4.0	1.0	2.8	1.0	0.0		2.0		9.0	20.0	3.5	157.5	1.0	2.0	2.0	2.0	6.2	163784.95	7.011	120.0	76.0	120.0	72.0	112.0	74.0			1.0	2.0	1.0	1.0	2.0		188.0	54.0	89.0	1.0	4.5
21682	34	1	6072.233406	6254.700409			year0304	70	1	1		1.0	1.0	0.7	1.0	2.0	2.0	1.0	3.0					1.0	2.0	1.0	2.0	7.7	17347.53	6.645	190.0	64.0	176.0	66.0	168.0	62.0			2.0						213.0	43.0	199.0	1.0	4.2
21712	36	1	29403.51114	28164.04039			year0304	53	2	4		3.0	2.0	2.15	1.0	4.0	3.0	1.0	1.0					1.0	2.0	1.0	2.0	9.3	0.0	11.124	134.0	58.0	132.0	58.0	126.0	58.0			2.0				2.0		191.0	67.0	64.0	0.7	4.0
21728	36	2	116823.0684	111526.8625			year0304	59	1	3		5.0	1.0	5.0	1.0	2.0	2.0	1.0	3.0					1.0	2.0	1.0	2.0	5.7	286464.19	5.867	116.0	74.0	116.0	76.0	124.0	70.0			2.0				1.0	2.0	207.0	39.0	198.0	1.0	4.5
21730	41	2	27719.54922	25588.0831			year0304	46	2	4		2.0	5.0	0.4	1.0	2.0	2.0	1.0	1.0					2.0	2.0			6.6			160.0	60.0	156.0	62.0	156.0	70.0			2.0				2.0		183.0	40.0	152.0	0.9	4.0
21772	40	1	5912.110641	5388.814165			year0304	66	1	1		5.0	1.0	3.34	1.0	1.0	2.0	1.0	1.0	21.0	15.0	3.5	275.625	1.0	2.0	1.0	2.0	5.7	14497.21	2.537	136.0	72.0	114.0	72.0	126.0	72.0			1.0	1.0	1.0	1.0	1.0	1.0	207.0	50.0	95.0	1.0	4.6
21789	36	2	19077.8965	17721.92293			year0304	65	2	4		3.0	2.0	2.65	2.0	0.0		2.0		3.0	20.0	7.0	105.0	1.0	1.0	2.0	1.0	7.4			114.0	64.0	116.0	66.0	114.0	66.0			1.0	1.0	1.0	1.0	1.0	1.0	158.0	47.0	266.0	1.1	4.0
21831	36	1	50500.30356	46305.15613			year0304	63	1	3		5.0	1.0	5.0	1.0	1.0	2.0	2.0						2.0	2.0			6.7											2.0						169.0	44.0	213.0	1.3	4.4
21860	34	2	22979.25399	21151.60547			year0304	83	1	3		1.0	1.0	0.8				1.0	3.0	30.0	90.0	3.5	2362.5	3.0	2.0			6.1	51952.71	8.61	180.0	0.0			170.0	58.0	152.0	66.0	1.0	1.0	1.0	1.0	1.0	1.0	174.0	44.0	107.0	1.2	4.3
21874	42	2	12054.69475	11962.42141			year0304	66	1	4		1.0	1.0	0.96	2.0	0.0		2.0		30.0	20.0	3.5	525.0	1.0	2.0	1.0	2.0	7.1	0.0	11.43	168.0	100.0	174.0	100.0	164.0	98.0			1.0	1.0	1.0	1.0	1.0	1.0	272.0	52.0	213.0	2.0	4.1
21885	40	1	18692.91883	18526.00382			year0304	52	2	1		1.0	1.0		1.0	1.0	2.0	2.0						1.0	2.0	1.0	2.0	8.3	45837.28	10.597	124.0	74.0	130.0	76.0	128.0	72.0			2.0						205.0	52.0	134.0	0.4	4.1
21896	34	1	5032.105704	4727.686937			year0304	69	2	1		4.0	1.0	2.76	2.0			2.0		30.0	35.0	4.5	1181.25	3.0	2.0			7.1	11877.51	8.282	188.0	0.0							1.0	1.0	1.0	1.0	1.0	1.0	249.0	63.0	257.0	0.8	4.1
21934	41	1	2403.517194	2349.050864			year0304	71	1	1		1.0	1.0	1.98	1.0	0.0		1.0	3.0					1.0	2.0	1.0	2.0	6.9	5893.71	8.859	160.0	66.0	150.0	44.0					1.0	1.0	1.0	1.0			172.0	27.0	332.0	0.9	3.9
22004	34	1	4753.44355	4727.686937			year0304	61	2	1		1.0	1.0	1.07	1.0	0.0		2.0						1.0	2.0	1.0	1.0	12.6	13579.93	18.235	130.0	66.0	112.0	70.0	118.0	68.0			2.0				2.0		219.0	50.0	179.0	0.7	4.2
22023	35	2	31997.0703	27444.98476			year0304	51	2	4		2.0	4.0	5.0	1.0	7.0	1.0	1.0	2.0					2.0	2.0			8.8	68326.67	10.114	146.0	74.0			138.0	76.0	136.0	74.0	2.0						218.0	51.0	106.0	0.7	3.8
22049	31	2	56405.94329	50864.44327			year0304	65	1	3		5.0	1.0	1.92	2.0			2.0						1.0	2.0	2.0	2.0	7.3	138314.15	10.375	136.0	78.0	144.0	82.0	138.0	76.0			1.0	1.0	1.0	2.0	2.0		198.0	51.0	102.0	1.0	4.4
22058	40	2	3436.291946	3070.329298			year0304	67	1	1		1.0	1.0	0.96	1.0	0.0		1.0	3.0	21.0	45.0	6.0	1417.5	1.0	2.0	1.0	2.0	5.5	8426.2	6.384	136.0	74.0	118.0	68.0	138.0	70.0			1.0	1.0	1.0	1.0	2.0		186.0	42.0	115.0	0.9	4.8
22095	43	1	4287.4725	3830.859729			year0304	61	1	1		1.0	1.0	0.33	1.0	3.0	1.0	1.0	1.0					2.0	2.0			8.0			200.0	78.0	200.0	86.0	204.0	90.0			1.0	1.0	1.0	1.0	2.0		176.0	36.0	158.0	0.7	4.2
22096	34	2	50573.68326	49948.41675			year0304	65	1	5		3.0	1.0	2.8	2.0	0.0		2.0						1.0	2.0	2.0	2.0	5.5	144481.98	6.5	128.0	84.0	124.0	84.0	132.0	84.0			1.0	1.0	1.0	1.0	1.0	1.0	123.0	46.0	130.0	0.9	4.2
22136	34	1	3313.104505	3238.02593			year0304	70	1	1		1.0	1.0	1.31	1.0	0.0		2.0						1.0	2.0	1.0	1.0	6.8	8124.13	8.388	154.0	74.0	138.0	68.0	136.0	72.0			2.0				2.0		188.0	32.0	129.0	0.8	4.2
22149	30	2	68985.00029	67706.70336			year0304	59	2	3		3.0	1.0	3.6				2.0		1.0	10.0	3.0	7.5	1.0	2.0	1.0	2.0	6.8			166.0	48.0							1.0	1.0	1.0	1.0	1.0	1.0	163.0	57.0	128.0	0.7	4.0
22239	33	2	25119.7393	23042.65856			year0304	64	1	3		2.0	3.0	1.02	1.0	3.0	1.0	2.0						2.0	2.0			6.9			106.0	66.0	114.0	68.0	108.0	60.0			2.0						354.0	46.0	307.0	0.8	4.1
22254	34	2	47705.71455	45002.91726			year0304	58	2	3		1.0	1.0	1.2	1.0	0.0		1.0	3.0	30.0	30.0	3.5	787.5	3.0	2.0			7.1	102932.21	9.115	158.0	60.0	148.0	62.0	152.0	64.0			2.0				2.0		242.0	44.0	163.0	0.9	4.4
22267	43	1	3073.614096	3056.959667			year0304	60	2	1		1.0	1.0	3.84	2.0	0.0		2.0		30.0	20.0	4.5	675.0	2.0	2.0			5.5	7281.97	7.655	132.0	68.0	126.0	76.0	130.0	76.0			1.0	1.0	1.0	1.0	1.0	2.0	225.0	42.0	314.0	0.9	3.9
22287	40	1	84378.7699	77296.84068			year0304	56	2	3		4.0	3.0		1.0	2.0	2.0	1.0	3.0	6.0	45.0	3.5	236.25	1.0	2.0	1.0	2.0	6.9	206906.88	7.566					122.0	76.0	126.0	78.0	1.0	1.0	1.0	1.0	2.0		197.0	54.0	82.0	0.7	4.3
22296	36	2	16133.69728	14581.2156			year0304	70	1	4		1.0	1.0	2.6	1.0	0.0		1.0	3.0	4.0	10.0	4.5	45.0	3.0	2.0			7.2	35459.99	9.936	142.0	78.0	142.0	70.0	138.0	78.0			1.0	1.0	1.0	1.0	2.0		178.0	42.0	153.0	1.0	3.7
22333	37	2	15218.76896	13753.10212			year0304	68	1	4		4.0	1.0	2.24	1.0	0.0		1.0	3.0					1.0	2.0	1.0	1.0	6.7	43477.91	7.966	106.0	76.0	108.0	72.0	110.0	82.0			2.0				1.0	2.0	260.0	85.0	88.0	1.0	4.2
22362	41	2	25150.92664	23201.53275			year0304	54	1	4		5.0	1.0	5.0	2.0	3.0	3.0	2.0		7.0	30.0	10.0	525.0	1.0	2.0	1.0	2.0	7.9			112.0	48.0	110.0	56.0	118.0	50.0			2.0				2.0		137.0	48.0	63.0	1.0	3.9
22376	39	2	13277.5161	12951.51153			year0304	62	1	4		4.0	1.0	5.0	1.0	0.0		1.0	3.0	4.0	20.0	3.5	70.0	1.0	2.0	1.0	2.0	8.4			118.0	56.0	116.0	68.0			114.0	60.0	1.0	1.0	1.0	1.0	2.0		153.0	44.0	106.0	1.1	4.3
22398	42	2	79054.0047	72418.98422			year0304	50	2	3		5.0	5.0	4.7	1.0	2.0	3.0	2.0		2.0	15.0	3.5	26.25	1.0	1.0	1.0	1.0	8.6											2.0				1.0	1.0	190.0	65.0	108.0	0.8	3.8
22409	31	2	39328.8578	36124.96261			year0304	71	1	3		1.0	1.0	1.52	1.0	4.0	1.0	1.0	3.0	30.0	45.0	3.5	1181.25	2.0	2.0			5.8	86931.7	8.293	148.0	58.0	146.0	58.0	148.0	56.0			1.0	1.0	1.0	1.0	2.0		222.0	72.0	107.0	1.1	4.7
22445	38	2	6648.222924	6226.567621			year0304	71	2	1		4.0	3.0	1.06	2.0	0.0		2.0		30.0	10.0	3.5	262.5	1.0	2.0	1.0	2.0	6.8	0.0	4.863	152.0	66.0	140.0	60.0			138.0	62.0	1.0	1.0	1.0	1.0	1.0	1.0	167.0	37.0	195.0	0.7	4.2
22465	37	1	33867.58364	33994.39233			year0304	73	1	3		4.0	2.0	4.85	2.0			2.0						1.0	2.0	1.0	2.0	8.1			130.0	74.0			132.0	74.0			2.0				2.0		199.0	48.0	122.0	0.8	3.8
22474	34	2	45852.5686	45002.91726			year0304	59	2	3		3.0	1.0	1.36	1.0	4.0	3.0	2.0						1.0	2.0	1.0	1.0	7.7			142.0	54.0			142.0	60.0	138.0	64.0	1.0	1.0	1.0	2.0	1.0	1.0	254.0	41.0	411.0	0.7	4.2
22479	32	2	68641.51944	65614.93053			year0304	63	2	3		3.0	1.0	3.3	1.0	5.0	3.0	1.0	2.0	13.0	50.0	3.5	568.75	1.0	2.0	1.0	2.0	7.1	168317.25	7.855	138.0	74.0			134.0	74.0			1.0	2.0	1.0	2.0	2.0		198.0	64.0	106.0	0.9	4.1
22529	35	1	50518.01667	46964.08674			year0304	69	2	3		3.0	2.0	1.65	1.0	10.0	3.0	1.0	3.0	17.0	60.0	6.0	1530.0	3.0	2.0			6.3			120.0	70.0	118.0	76.0	120.0	72.0			2.0				1.0	2.0	184.0	36.0	137.0	0.9	3.7
22554	34	2	27998.06875	27651.9153			year0304	63	1	3		3.0	1.0		2.0	0.0		2.0		30.0	60.0	3.5	1575.0	1.0	2.0	1.0	2.0	5.8	68654.63	5.706	106.0	72.0	118.0	70.0	120.0	70.0			2.0				1.0	1.0	173.0	45.0	168.0	1.2	4.1
22565	34	2	16395.48107	15188.99422			year0304	74	1	3		1.0	1.0	0.96	1.0	0.0		1.0	3.0	30.0	60.0	3.5	1575.0	1.0	2.0	2.0	2.0	4.9			146.0	62.0	152.0	62.0			152.0	66.0	1.0	1.0	1.0	1.0	1.0	2.0	229.0	30.0	217.0	0.8	4.5
22574	30	2	39667.97637	39563.83367			year0304	47	2	3		3.0	5.0	1.93	2.0	0.0		2.0		5.0	20.0	3.5	87.5	2.0	2.0			5.6			126.0	72.0	126.0	66.0	120.0	68.0			2.0				1.0	1.0	158.0	56.0	97.0	0.7	3.9
22604	38	2	4702.397114	4547.035486			year0304	61	2	1		1.0	4.0	0.75	1.0	1.0	1.0	1.0	1.0					1.0	2.0	1.0	2.0	9.6	13434.09	16.792			132.0	70.0	132.0	70.0	132.0	74.0	1.0	1.0	1.0	1.0	1.0	1.0	154.0	65.0	110.0	0.6	3.9
22638	30	2	54233.79076	48309.60349			year0304	73	2	3		4.0	2.0	3.9	1.0	0.0		1.0	1.0					2.0	2.0			6.3	118910.81	7.061	178.0	48.0	176.0	56.0	174.0	52.0			1.0	1.0	2.0		1.0	1.0	165.0	58.0	184.0	0.8	3.9
22652	31	2	51501.17683	50864.44327			year0304	65	1	3		5.0	1.0	5.0	1.0	7.0	1.0	1.0	3.0	30.0	10.0	4.0	300.0	2.0	2.0			5.0	0.0	7.205	126.0	70.0	120.0	70.0	124.0	62.0			2.0				1.0	1.0	189.0	71.0	109.0	1.2	3.8
22698	32	1	42639.12562	40647.12502			year0304	43	1	3		3.0	1.0	1.25	1.0	5.0	3.0	1.0	1.0					1.0	2.0	1.0	1.0	6.4	104556.26	7.355	124.0	76.0	138.0	86.0	128.0	82.0			1.0	1.0	2.0		1.0	1.0	194.0	48.0	94.0	1.0	3.8
22775	42	2	79054.0047	72418.98422			year0304	56	2	5		5.0	4.0	1.6	2.0			2.0						2.0	2.0			6.5	170570.83	5.662	130.0	80.0	138.0	82.0	134.0	82.0			2.0				2.0		207.0	67.0	58.0	0.7	3.8
22800	40	2	16001.44569	15797.15375			year0304	53	2	1		4.0	1.0	4.77	1.0	1.0	2.0	1.0	3.0					1.0	1.0	1.0	2.0	7.9	0.0	8.993	114.0	70.0	118.0	76.0	106.0	66.0			2.0				1.0	1.0	197.0	88.0	51.0	0.6	3.6
22802	31	2	42282.82303	37223.58211			year0304	73	2	3		1.0	2.0	0.86	2.0			2.0		6.0	20.0	2.5	75.0	1.0	2.0	1.0	1.0	5.3	103682.56	4.407	160.0	58.0							1.0	1.0	1.0	1.0	1.0	1.0	166.0	63.0	109.0	0.8	4.2
22839	32	2	59854.51888	59114.50898			year0304	69	1	3		1.0	1.0	1.23	2.0	0.0		1.0	3.0	13.0	30.0	3.0	292.5	1.0	2.0	2.0	2.0	6.0	146770.47	6.839	142.0	60.0	130.0	74.0			140.0	60.0	1.0	1.0	1.0	1.0	1.0	1.0	166.0	41.0	119.0	1.2	4.7
22913	39	2	52762.76432	46999.26352			year0304	79	2	3		3.0	1.0	3.04	2.0			2.0						1.0	2.0	2.0	2.0	5.6											1.0	2.0	1.0	1.0			180.0	52.0	160.0	0.8	4.0
22917	35	1	18402.38995	16671.07579			year0304	84	1	3		4.0	2.0	2.23	1.0	2.0	3.0	1.0	3.0	21.0	30.0	2.5	393.75	1.0	2.0	1.0	2.0	6.5			178.0	54.0	166.0	56.0	164.0	52.0			1.0	2.0	1.0	1.0	1.0	1.0	328.0	40.0	350.0	1.3	4.5
22921	42	2	2534.317967	2476.887548			year0304	80	1	1		1.0	1.0	0.38	1.0	1.0	2.0	1.0	3.0	30.0	60.0	7.0	3150.0	1.0	2.0	1.0	2.0	6.3			136.0	54.0	136.0	52.0	132.0	56.0			1.0	1.0	1.0	1.0	1.0	1.0	224.0	38.0	262.0	1.2	4.4
22930	40	2	4166.840821	3902.564104			year0304	70	2	1		3.0	1.0	1.81	1.0	0.0		1.0	3.0					1.0	2.0	1.0	1.0	6.8	11904.09	8.882	144.0	78.0	148.0	86.0	152.0	74.0			1.0	1.0	1.0	1.0	1.0	1.0	191.0	39.0	145.0	1.1	3.9
23023	34	2	93483.09391	91750.84558			year0304	50	2	3		4.0	1.0	2.8	2.0			2.0		6.0	60.0	3.5	315.0	1.0	2.0	1.0	2.0	7.1	229231.77	6.434	110.0	66.0	114.0	70.0	108.0	70.0			2.0				1.0	2.0	238.0	47.0	130.0	1.0	3.8
23108	32	1	104523.926	97421.17986			year0304	51	1	3		4.0	1.0	5.0	1.0	6.0	1.0	2.0						2.0	2.0			6.7			176.0	78.0			168.0	80.0	162.0	88.0	1.0	2.0	1.0	1.0	1.0	1.0	155.0	37.0	172.0	0.9	4.3
23126	38	2	6019.044131	5225.313406			year0304	63	1	1		4.0	1.0	3.76	1.0	1.0	2.0	1.0	1.0					1.0	1.0	1.0	2.0	10.4			108.0	62.0			104.0	70.0	106.0	68.0	1.0	1.0	1.0	1.0	1.0	2.0	199.0	36.0	297.0	1.0	4.4
23184	43	2	3470.719193	3260.756979			year0304	68	2	1		3.0	1.0	3.36	2.0			2.0						1.0	2.0	1.0	2.0	10.1	8510.62	14.638			190.0	92.0			188.0	88.0	1.0	1.0	1.0	1.0	2.0		206.0	49.0	158.0	0.8	4.1
23246	41	1	25814.5745	24726.3912			year0304	48	2	4		3.0	2.0	2.56	1.0	3.0	3.0	2.0		13.0	30.0	3.5	341.25	1.0	2.0	1.0	2.0	6.2			134.0	86.0	134.0	86.0	130.0	80.0			1.0	1.0	1.0	1.0	2.0		174.0	47.0	128.0	1.1	3.8
23252	32	2	138287.1944	134021.3187			year0304	47	2	3		5.0	6.0	1.6	1.0	0.0		1.0	1.0	11.0	30.0	3.5	288.75	1.0	2.0	2.0	2.0	5.6	339096.81	5.962	112.0	86.0	114.0	78.0			112.0	84.0	1.0	1.0	1.0	2.0	1.0	1.0	268.0	41.0	159.0	0.7	3.5
23253	37	2	54633.96555	49282.25481			year0304	65	1	3		3.0	1.0	3.16	1.0	0.0		1.0	3.0			3.5		2.0	2.0			6.5	120761.79	7.771	102.0	68.0	102.0	70.0	96.0	66.0			2.0				1.0	1.0	218.0	54.0	93.0	0.8	3.7
23255	38	2	4839.821991	4547.035486			year0304	60	2	1		3.0	3.0	0.64	1.0	1.0	3.0	2.0						2.0	2.0			6.6	11466.45	7.499	142.0	84.0	136.0	84.0	136.0	86.0			1.0	1.0	1.0	1.0	1.0	1.0	200.0	32.0	295.0	1.1	4.1
23264	29	1	34318.75527	33939.64427			year0304	76	1	3		2.0	1.0	1.64	1.0	0.0		1.0	1.0					2.0	2.0			7.2			112.0	58.0							2.0				2.0		203.0	71.0	56.0	0.9	4.4
23266	42	1	75488.12334	72065.84853			year0304	53	1	3		5.0	1.0	5.0	2.0	0.0		2.0		12.0	20.0	7.0	420.0	2.0	2.0			6.6	157110.15	7.832			154.0	100.0	154.0	80.0	162.0	76.0	2.0				1.0	1.0	176.0	40.0	232.0	1.1	4.3
23332	37	2	28081.83418	27179.10174			year0304	51	1	4		4.0	1.0	0.77	1.0	0.0		1.0	1.0	4.0	120.0	8.0	960.0	1.0	2.0	1.0	1.0	6.8			158.0	108.0	150.0	100.0	144.0	104.0			1.0	1.0	1.0	1.0	1.0	1.0	224.0	47.0	110.0	0.8	4.3
23367	40	1	24722.91461	23295.76014			year0304	69	1	3		3.0	1.0	1.28	1.0	1.0	1.0	2.0		21.0	60.0	3.5	1102.5	2.0	2.0			5.5	55894.87	9.104	148.0	70.0	144.0	80.0	136.0	78.0			1.0	1.0	1.0	1.0	2.0		222.0	42.0	210.0	1.5	4.2
23372	30	2	18727.96927	16352.97188			year0304	84	2	3		5.0	1.0	2.0	2.0	2.0	3.0	2.0		13.0	20.0	3.5	227.5	2.0	2.0			7.0	41999.83	7.655	166.0	52.0							1.0	1.0	1.0	1.0	1.0	1.0	174.0	62.0	103.0	0.9	3.8
23395	30	2	18003.76443	15608.63519			year0304	82	1	3		5.0	2.0	5.0	1.0	7.0	1.0	1.0	3.0					1.0	2.0	1.0	2.0	7.4	0.0	13.494	118.0	58.0							2.0				2.0		145.0	35.0	257.0	1.4	3.7
23432	34	1	3801.395997	3300.106301			year0304	68	1	1		1.0	1.0	2.29	1.0	7.0	1.0	2.0		30.0	20.0	3.5	525.0	1.0	2.0	1.0	2.0	6.9	9321.48	8.432	140.0	72.0	138.0	68.0	138.0	78.0			1.0	1.0	1.0	1.0	2.0		181.0	76.0	61.0	0.8	4.4
23435	32	2	47037.99403	42473.3814			year0304	76	1	3		5.0	1.0	4.13	1.0	4.0	1.0	1.0	3.0	2.0	120.0	3.5	210.0	1.0	2.0	2.0	2.0	5.6	115342.81	5.651	166.0	86.0	162.0	88.0	158.0	84.0			1.0	1.0	1.0	1.0	1.0	2.0	234.0	43.0	194.0	1.0	4.3
23478	31	2	42944.87259	42149.10107			year0304	51	2	5		4.0	3.0	0.75	2.0	0.0		2.0		30.0	60.0	8.0	3600.0	1.0	2.0	1.0	2.0	6.0			132.0	78.0	134.0	74.0	128.0	74.0			1.0	1.0	1.0	1.0	1.0	1.0	257.0	46.0	222.0	0.9	3.8
23490	41	2	17788.79085	16767.33064			year0304	77	2	4		1.0	2.0		1.0	0.0		1.0	3.0					1.0	2.0	1.0	2.0	7.2	50820.1	8.06	138.0	70.0	124.0	66.0	120.0	64.0			1.0	2.0	2.0		2.0		163.0	71.0	85.0	1.0	3.8
23502	34	1	23798.10849	22106.86975			year0304	42	1	1		4.0	5.0	0.67	1.0	2.0	2.0	1.0	1.0	4.0	10.0	7.0	70.0	1.0	2.0	2.0	1.0	6.0	67987.89	8.315	158.0	88.0	152.0	86.0	142.0	86.0			1.0	1.0	1.0	2.0			180.0	40.0	136.0	0.8	4.5
23517	32	1	93639.88382	85780.66721			year0304	57	2	3		5.0	5.0	2.23	2.0	0.0		1.0	3.0					1.0	2.0	1.0	2.0	5.9			122.0	74.0	118.0	66.0	114.0	60.0			1.0	1.0	1.0	1.0	1.0	1.0	222.0	34.0	182.0	0.7	4.2
23524	39	2	38128.58738	33963.63987			year0304	76	2	3		3.0	3.0	0.98	1.0	0.0		2.0		4.0	60.0	3.5	210.0	1.0	2.0	1.0	2.0	7.6			136.0	66.0							1.0	1.0	1.0	1.0	1.0	2.0	232.0	75.0	166.0	0.9	4.4
23594	41	1	36714.04523	33687.52863			year0304	51	2	3		1.0	2.0	0.63				1.0	1.0					1.0	2.0	1.0	1.0	7.6			106.0	70.0	100.0	70.0	100.0	68.0							1.0	1.0	280.0	49.0	264.0	0.6	3.7
23650	37	2	16493.16909	13783.29149			year0304	73	1	3		3.0	2.0	1.72	1.0	0.0		1.0	1.0					1.0	2.0	1.0	2.0	6.5					124.0	0.0	120.0	0.0	120.0	0.0	2.0				1.0	1.0	188.0	62.0	125.0	1.1	3.6
23675	41	1	13343.0013	12394.63904			year0304	63	2	4		3.0	1.0	5.0	1.0	3.0	3.0	2.0						2.0	2.0			7.3	36664.58	5.779	134.0	72.0	142.0	64.0	136.0	68.0			1.0	1.0	1.0	1.0	1.0	1.0	163.0	58.0	119.0	0.8	3.9
23683	34	2	40063.49794	38452.82438			year0304	58	1	3		1.0	4.0	1.07	1.0	0.0		2.0		30.0	30.0	3.5	787.5	1.0	1.0	1.0	1.0	6.2			132.0	50.0	132.0	58.0					1.0	1.0	1.0	1.0	1.0	1.0	210.0	22.0	354.0	1.0	4.0
23684	34	1	4326.814788	4289.956173			year0304	83	2	1		1.0	1.0	0.99	2.0			1.0	3.0					2.0	2.0			7.0	10251.04	8.926	132.0	58.0	132.0	52.0	134.0	50.0			1.0	2.0	1.0	1.0			211.0	49.0	108.0	0.8	4.1
23697	29	2	83744.68327	76890.24142			year0304	71	1	2		3.0	1.0	3.2	1.0	1.0	3.0	1.0	1.0	30.0	10.0	8.0	600.0	3.0	2.0			8.3	190043.68	10.991	110.0	60.0	116.0	58.0					2.0				1.0	1.0	173.0	53.0	77.0	0.6	3.7
23702	41	2	8056.467141	7105.166774			year0304	83	1	5		1.0	1.0					2.0						1.0	2.0	1.0	2.0	11.9	23016.21	6.456	154.0	50.0	138.0	52.0					2.0				1.0	1.0	165.0	55.0	77.0	2.0	3.3
23705	33	1	42415.39654	40585.31612			year0304	70	2	3		3.0	1.0	1.76	1.0	4.0	1.0	2.0						3.0	2.0			5.9			124.0	62.0	120.0	60.0	116.0	62.0			1.0	1.0	1.0	1.0	1.0	1.0	199.0	52.0	184.0	0.7	4.1
23773	42	1	14981.60749	14817.2064			year0304	41	1	1		1.0	1.0	2.09	1.0	3.0	3.0	1.0	1.0	3.0	180.0	8.0	1080.0	1.0	2.0	1.0	2.0	10.2			138.0	78.0	122.0	80.0					1.0	2.0	1.0	2.0	2.0		181.0	36.0	213.0	0.8	4.5
23795	35	2	47887.28014	45122.93998			year0304	69	1	3		4.0	1.0	4.0	1.0	0.0		2.0						1.0	2.0	1.0	2.0	5.9	117425.36	6.328	122.0	58.0							1.0	1.0	1.0	1.0	1.0	1.0	134.0	43.0	90.0	0.9	3.8
23820	42	2	3404.282568	3281.548465			year0304	74	2	1		1.0	5.0	0.38	1.0	5.0	3.0	2.0						1.0	2.0	2.0	2.0	6.0			174.0	70.0	164.0	74.0	162.0	70.0			1.0	2.0	1.0	1.0	1.0	2.0	226.0	87.0	84.0	0.5	4.0
23879	37	1	59014.56674	52516.17879			year0304	66	2	3		4.0	1.0	2.81	2.0	1.0	3.0	1.0	3.0	1.0	90.0	3.5	78.75	1.0	2.0	1.0	2.0	5.6			158.0	0.0			158.0	0.0	162.0	0.0	1.0	1.0	1.0	1.0	1.0	1.0	151.0	51.0	51.0	1.0	4.6
23883	43	1	15092.55281	14544.25674			year0304	60	2	4		2.0	3.0	1.28	1.0	2.0	1.0	1.0	2.0					1.0	2.0	1.0	2.0	5.8	43117.33	5.568	176.0	86.0	180.0	88.0	172.0	88.0			1.0	1.0	1.0	1.0	1.0	1.0	189.0	46.0	227.0	1.3	3.8
23884	30	2	40578.04288	40076.35723			year0304	63	1	3		3.0	1.0	5.0	1.0	30.0	3.0	2.0		26.0	10.0	2.5	162.5	2.0	2.0			6.6			136.0	74.0	132.0	72.0	136.0	70.0			1.0	1.0	1.0	1.0	1.0	1.0	147.0	48.0	332.0	1.1	4.5
23958	42	1	24655.31206	22902.92015			year0304	61	2	4		3.0	2.0	0.78	1.0	5.0	3.0	1.0	3.0					1.0	2.0	1.0		8.4			168.0	88.0	182.0	82.0	174.0	84.0			1.0	1.0	1.0	1.0	1.0	1.0	146.0	48.0	137.0	0.8	4.2
23985	29	2	24753.19698	23734.94638			year0304	66	2	3		4.0	3.0	0.91	1.0	2.0	1.0	2.0		9.0	30.0	3.0	202.5	1.0	2.0	1.0	2.0	8.6			154.0	60.0	146.0	62.0			146.0	52.0	1.0	1.0	1.0	2.0	1.0	1.0	274.0	78.0	135.0	0.7	4.6
24003	38	2	4571.807903	4547.035486			year0304	68	2	1		1.0	3.0	1.12	2.0			2.0						1.0	2.0	1.0	1.0	7.1	13061.02	8.771	154.0	66.0	142.0	74.0			146.0	70.0	2.0						207.0	35.0	188.0	0.7	4.0
24046	33	2	49355.85145	45255.77563			year0304	68	1	3		4.0	1.0	2.72	2.0	2.0	3.0	1.0	3.0	13.0	25.0	3.5	284.375	2.0	2.0			9.8			126.0	58.0	120.0	56.0	114.0	58.0			1.0	1.0	1.0	1.0	1.0	1.0	256.0	57.0	173.0	0.8	4.0
24067	30	2	29243.55203	28375.91259			year0304	54	1	3		2.0	1.0	0.51	1.0	0.0		1.0	3.0					1.0	2.0	1.0	2.0	9.5	71708.7	14.011	138.0	88.0	142.0	86.0	136.0	82.0			1.0	1.0	1.0	1.0	1.0	1.0	291.0	26.0	623.0	0.9	4.0
24075	30	1	11711.50314	10584.55166			year0304	70	1	4		1.0	2.0	0.67	1.0	7.0	1.0	1.0	1.0					1.0	2.0	1.0	2.0	10.9			140.0	86.0	136.0	70.0					1.0	1.0	1.0	1.0	1.0	1.0	184.0	34.0	159.0	0.9	3.4
24085	40	2	16437.2356	14890.80502			year0304	82	1	3		5.0	1.0	4.0	1.0	2.0	2.0	2.0		20.0	45.0	3.5	787.5	1.0	2.0	1.0	2.0	5.8			132.0	72.0	130.0	58.0	116.0	66.0			1.0	1.0	1.0	1.0	2.0		137.0	40.0	194.0	1.3	4.9
24088	33	2	56823.55985	47375.09238			year0304	71	2	5		2.0	1.0	1.12	1.0	0.0		2.0						1.0	2.0	1.0	2.0	6.3			160.0	52.0	152.0	60.0	150.0	60.0			1.0	1.0	1.0	1.0	1.0	1.0	235.0	46.0	238.0	1.8	4.3
24126	40	2	2144.76997	2209.219032			year0304	77	1	1		1.0	2.0	1.02	1.0	0.0		1.0	3.0					1.0	2.0	1.0	1.0	6.1			148.0	66.0	138.0	70.0	134.0	62.0			1.0	1.0	1.0	1.0	2.0		136.0	55.0	74.0	1.1	4.0
24159	29	2	17145.06837	14868.91388			year0304	84	1	3		4.0	6.0	3.76	1.0	2.0	2.0	1.0	3.0	3.0	30.0	3.5	78.75	1.0	2.0	1.0	2.0	6.6	42041.77	10.169	124.0	48.0			122.0	50.0	126.0	46.0	2.0				2.0		205.0	40.0	173.0	1.4	3.8
24169	29	2	43684.21588	41887.21653			year0304	67	2	3		3.0	2.0	1.5	1.0	2.0	3.0	1.0	3.0	21.0	30.0	4.0	630.0	1.0	2.0	1.0	2.0	6.9			180.0	64.0	178.0	62.0	180.0	58.0			1.0	1.0	1.0	1.0	1.0	1.0	128.0	44.0	144.0	0.8	4.8
24207	31	1	30830.82571	30449.64954			year0304	60	1	3		4.0	3.0	1.34	1.0	4.0	1.0	1.0	3.0					2.0	2.0			5.7	69703.96	8.748			156.0	86.0			144.0	84.0	1.0	1.0	2.0				225.0	110.0	81.0	1.1	4.7
24221	39	2	55936.99086	54998.05613			year0304	72	2	3		4.0	1.0	1.32	2.0			1.0	3.0					1.0	2.0	2.0	2.0	5.6			140.0	68.0			136.0	64.0	132.0	62.0	2.0				1.0	2.0	250.0	62.0	119.0	0.7	4.2
24264	41	1	23164.87873	22420.20915			year0304	54	1	4		3.0	1.0	2.56	2.0	0.0		1.0	1.0	2.0	45.0	3.5	78.75	1.0	2.0	2.0	2.0	6.2	66178.84	6.289	118.0	82.0	118.0	72.0	126.0	78.0			1.0	1.0	1.0	1.0	2.0		253.0	46.0	78.0	1.1	4.6
24295	34	1	3576.900423	3300.106301			year0304	60	1	1		3.0	3.0	1.34	1.0	1.0	2.0	1.0	1.0					1.0	2.0	1.0	2.0	10.3	8770.99	11.413	96.0	58.0	100.0	54.0	102.0	52.0			1.0	2.0	1.0	1.0	1.0	1.0	427.0	41.0	2397.0	1.0	3.7
24312	34	1	14931.62607	13868.64272			year0304	45	2	1		1.0	1.0	1.17	2.0			2.0		13.0	45.0	6.0	877.5	1.0	2.0	1.0	2.0	11.2			112.0	76.0	112.0	78.0	104.0	68.0			2.0				1.0	2.0	206.0	53.0	138.0	0.5	3.9
24334	41	1	16520.96493	16202.68213			year0304	79	2	4		5.0	2.0		2.0			2.0		25.0	20.0	2.5	312.5	1.0	2.0	1.0	2.0	7.0	47198.1	8.421	134.0	64.0	130.0	64.0	128.0	62.0			1.0	1.0	1.0	1.0	1.0	1.0	156.0	68.0	79.0	1.0	4.4
24353	39	1	8399.844092	7749.832294			year0304	64	1	1		4.0	1.0	5.0	1.0	4.0	1.0	1.0	3.0	7.0	90.0	3.5	551.25	2.0	2.0			6.5			142.0	0.0							1.0	1.0	1.0	1.0	1.0	2.0	218.0	39.0	228.0	1.0	4.4
24412	40	2	42385.14179	38233.2737			year0304	66	1	3		4.0	1.0	2.8	1.0	2.0	1.0	2.0		30.0	60.0	3.5	1575.0	2.0	2.0			5.8	93687.24	7.733	138.0	80.0	132.0	72.0	130.0	68.0			1.0	1.0	1.0	1.0	1.0	1.0	287.0	35.0	383.0	0.8	4.6
24476	29	1	21467.88489	18611.90668			year0304	85	1	3		5.0	1.0	3.51	2.0	6.0	3.0	1.0	3.0	30.0	45.0	3.5	1181.25	2.0	2.0			8.4			124.0	62.0	122.0	68.0	122.0	66.0			2.0				2.0		148.0	31.0	85.0	1.0	4.4
24486	30	2	77003.33203	76894.56309			year0304	52	1	3		5.0	1.0	5.0	1.0	1.0	1.0	2.0						1.0	2.0	1.0	2.0	6.3			122.0	74.0	124.0	70.0	116.0	72.0			1.0	1.0	1.0	1.0	2.0		216.0	40.0	123.0	0.9	4.1
24508	35	1	77070.57622	72315.32864			year0304	53	2	5		4.0	1.0	4.91	1.0	0.0		2.0		4.0	10.0	3.0	30.0	2.0	2.0			6.7					142.0	86.0					1.0	1.0	1.0	1.0	1.0	1.0	302.0	71.0	63.0	0.6	4.3
24540	30	1	12830.00269	12864.40129			year0304	60	2	4		3.0	1.0	0.51	2.0	0.0		1.0	1.0					1.0	2.0	1.0	2.0	6.9											1.0	1.0	1.0	1.0	1.0	2.0	206.0	56.0	214.0	0.8	4.4
24571	42	1	27049.14947	22902.92015			year0304	67	2	4		3.0	3.0	0.89	2.0	0.0		2.0		7.0	15.0	3.5	91.875	3.0	2.0			6.6	76652.98	6.8	118.0	62.0	124.0	60.0	116.0	66.0			1.0	1.0	1.0	1.0	2.0		206.0	51.0	178.0	0.8	4.0
24656	35	1	24702.74246	23606.49254			year0304	57	1	4		4.0	1.0	1.61	2.0			2.0		4.0	25.0	3.5	87.5	1.0	2.0	1.0	2.0	9.8	70572.3	8.987	132.0	76.0	120.0	74.0	124.0	76.0			2.0				1.0	1.0	193.0	45.0	83.0	1.1	4.8
24673	34	1	3801.395997	3300.106301			year0304	63	1	1		3.0	1.0	3.05	2.0			2.0						1.0	2.0	1.0	2.0	11.7	9321.48	13.589	130.0	74.0	128.0	76.0	124.0	66.0			2.0						266.0	68.0	179.0	0.9	3.7
24731	39	2	29097.57954	28227.73062			year0304	56	2	4		4.0	1.0	5.0	1.0	1.0	2.0	1.0	3.0	13.0	30.0	7.0	682.5	1.0	2.0	2.0	2.0	7.1			124.0	66.0	124.0	68.0			140.0	68.0	1.0	1.0	1.0	1.0	1.0	1.0	214.0	63.0	73.0	0.9	3.9
24752	31	2	90104.63404	85932.55501			year0304	54	2	3		3.0	1.0	4.47	1.0	5.0	3.0	1.0	1.0					1.0	2.0	1.0	2.0	9.5	220947.38	13.428	116.0	74.0	106.0	78.0	118.0	78.0			1.0	2.0	1.0	1.0	1.0	2.0	246.0	45.0	141.0	0.6	3.8
24759	29	1	53379.4996	52431.60134			year0304	68	2	3		4.0	1.0	1.64	2.0	0.0		1.0	1.0	13.0	20.0	3.5	227.5	1.0	2.0	1.0	2.0	6.8			164.0	70.0	150.0	70.0	152.0	68.0			1.0	1.0	1.0	1.0	1.0	1.0	206.0	33.0	388.0	0.9	3.9
24785	30	2	28780.98093	28463.04438			year0304	78	1	3		3.0	6.0	2.4	1.0			1.0	3.0	3.0	60.0	3.5	157.5	2.0	2.0			6.1	63616.89	7.222	130.0	70.0	130.0	72.0	132.0	70.0			1.0	1.0	1.0	1.0	1.0	1.0	158.0	34.0	87.0	1.0	3.9
24811	31	2	15203.05817	15507.90203			year0304	61	2	4		2.0	4.0	0.74	2.0	0.0		1.0	1.0					1.0	2.0	1.0	2.0	6.9			150.0	68.0	146.0	62.0	148.0	68.0			1.0	1.0	1.0	1.0	1.0	1.0	260.0	66.0	330.0	1.4	3.2
24837	35	2	13375.31214	12620.01175			year0304	78	1	3		4.0	1.0	2.0	2.0	0.0		1.0	3.0	9.0	20.0	4.5	202.5	2.0	2.0			6.8			152.0	92.0	140.0	70.0	148.0	66.0			1.0	2.0	1.0	1.0	1.0	1.0	177.0	58.0	115.0	1.2	3.9
24848	36	1	14650.05577	14117.83514			year0304	69	2	4		2.0	3.0	0.8	1.0	0.0		1.0	3.0					1.0	1.0	2.0	2.0	8.0			130.0	64.0	130.0	66.0	130.0	62.0			1.0	1.0	1.0	2.0	1.0	2.0	185.0	33.0	260.0	1.3	3.7
24879	41	1	10580.49665	10198.04142			year0304	76	1	4		4.0	1.0	2.18	1.0	0.0		2.0						1.0	1.0	1.0	1.0	9.0	30227.01	11.868	122.0	64.0	116.0	58.0	108.0	54.0			1.0	1.0	1.0	1.0	1.0	1.0	158.0	47.0	139.0	3.2	3.6
24889	31	2	14289.19278	12759.567			year0304	73	1	4		3.0	1.0		1.0	300.0	3.0	1.0	3.0					2.0	2.0			6.7	31405.98	10.119			144.0	78.0					1.0	1.0	1.0	1.0			170.0	72.0	87.0	1.3	3.8
24935	32	1	57425.7104	50774.53917			year0304	67	1	3		4.0	1.0	4.54	1.0	1.0	1.0	2.0		9.0	45.0	3.5	354.375	1.0	2.0	1.0	2.0	6.1	140814.74	6.922	104.0	40.0	112.0	40.0	106.0	44.0			1.0	1.0	1.0	1.0	2.0		218.0	44.0	179.0	1.3	4.2
24953	39	1	17564.97204	17304.95096			year0304	47	1	1		5.0	1.0	2.32	1.0	2.0	2.0	1.0	3.0	21.0	60.0	3.5	1102.5	2.0	2.0			8.1							132.0	76.0			1.0	1.0	1.0	1.0	2.0		176.0	43.0	114.0	1.0	3.9
24968	30	2	21987.1756	22102.06076			year0304	56	1	4		5.0	1.0	2.65	1.0	0.0		2.0		13.0	30.0	8.0	780.0	1.0	2.0	2.0	2.0	6.0	62814.3	5.473	122.0	76.0	118.0	74.0	118.0	76.0			1.0	2.0	2.0		2.0		180.0	55.0	34.0	1.1	4.1
25004	34	1	22984.68914	21351.25694			year0304	51	1	1		1.0	1.0	4.13	1.0	1.0	1.0	1.0	2.0					2.0	2.0			8.0											2.0						202.0	49.0	81.0	0.8	4.0
25011	36	2	126885.5122	120957.7167			year0304	46	1	2		4.0	5.0	3.4	1.0	1.0	1.0	2.0						1.0	2.0	1.0	2.0	13.1			134.0	86.0	124.0	80.0	126.0	88.0			1.0	1.0	1.0	1.0	1.0	1.0	312.0	59.0	717.0	1.5	4.4
25043	31	2	21507.43294	20272.44248			year0304	85	2	4		2.0	1.0	1.44	2.0			1.0	3.0					2.0	2.0			5.4			136.0	56.0	130.0	62.0	134.0	56.0			1.0	1.0	1.0	1.0	2.0		277.0	114.0	79.0	1.0	4.1
25050	43	2	10677.697	9766.305897			year0304	65	1	4		1.0	4.0	0.98	1.0	1.0	2.0	1.0	1.0	4.0	30.0	3.5	105.0	1.0	2.0	1.0	2.0	5.5					118.0	48.0	116.0	52.0			1.0	1.0	1.0	1.0			178.0	54.0	273.0	1.0	4.3
25074	41	1	12150.9936	12394.63904			year0304	62	2	4		2.0	3.0	0.96	2.0	0.0		1.0	3.0					1.0	2.0	1.0	1.0	8.4			130.0	60.0	124.0	64.0	128.0	60.0			1.0	1.0	1.0	1.0	1.0	1.0	230.0	49.0	89.0	0.6	4.1
25081	40	2	45811.15826	38233.2737			year0304	65	1	3		4.0	3.0	1.34	1.0	0.0		1.0	3.0					1.0	2.0	1.0	1.0	7.2	112334.46	2.881					94.0	54.0	92.0	52.0	1.0	1.0	1.0	1.0	1.0	1.0	220.0	43.0	291.0	1.5	4.1
25107	32	2	23579.74017	21949.29326			year0304	48	2	1		5.0	1.0	3.98	2.0	1.0	2.0	2.0		4.0	20.0	3.5	70.0	1.0	2.0	1.0	2.0	5.9					160.0	64.0	162.0	72.0	154.0	74.0	1.0	1.0	1.0	1.0	2.0		231.0	85.0	71.0	0.9	4.4
25123	34	2	34374.28886	33763.87983			year0304	65	2	3		2.0	2.0	1.6	2.0			1.0	3.0					2.0	2.0			7.1	77088.67	10.175	136.0	0.0	140.0	0.0	136.0	0.0			1.0	1.0	1.0	1.0	2.0		194.0	59.0	414.0	1.1	4.3
25169	30	1	87804.18911	81837.60435			year0304	53	1	5		3.0	1.0	5.0	1.0	2.0	1.0	1.0	1.0	9.0	180.0	3.0	1215.0	1.0	2.0	1.0	2.0	7.1	250844.36	7.239	142.0	86.0	144.0	82.0			144.0	84.0	1.0	1.0	1.0	1.0	1.0	2.0	204.0	41.0	262.0	0.9	4.3
25176	35	1	88116.38222	82128.58291			year0304	56	1	3		4.0	1.0	5.0	1.0	2.0	2.0	1.0	3.0					1.0	2.0	1.0	1.0	7.5			110.0	66.0	112.0	74.0	112.0	72.0			2.0				1.0	1.0	225.0	40.0	181.0	0.7	4.7
25200	34	1	21851.23086	22106.86975			year0304	55	1	1		2.0	1.0	4.95	1.0	1.0	2.0	1.0	1.0					1.0	2.0	1.0	1.0	8.5	62425.93	12.223	134.0	70.0	130.0	66.0	128.0	70.0			2.0				2.0		172.0	29.0	324.0	0.9	4.1
25216	35	2	13767.48957	12592.3703			year0304	62	1	4		2.0	3.0	0.64	1.0	2.0	3.0	1.0	1.0					1.0	2.0	1.0	2.0	8.7			154.0	76.0	156.0	68.0	150.0	80.0			2.0				2.0		256.0	48.0	133.0	0.7	4.2
25231	31	1	11451.66934	10565.49573			year0304	69	1	1		4.0	1.0	2.64	2.0	1.0	3.0	1.0	3.0					1.0	2.0	1.0	2.0	5.9							164.0	92.0	152.0	86.0	1.0	1.0	1.0	1.0	1.0	2.0	188.0	42.0	252.0	1.0	4.2
25247	31	1	24290.43486	23592.17315			year0304	51	1	1		1.0	3.0	0.06	1.0	2.0	1.0	1.0	2.0	8.0	25.0	3.5	175.0	1.0	2.0	1.0	2.0	18.0	69394.4	30.397	114.0	68.0	98.0	74.0	102.0	64.0			1.0	2.0	1.0	1.0	1.0	2.0	187.0	33.0	448.0	1.0	3.9
25405	38	2	3650.128109	3759.812289			year0304	73	1	1		1.0	5.0	0.45	1.0	13.0	3.0	1.0	1.0					1.0	2.0	1.0	2.0	6.2			138.0	68.0	134.0	60.0			122.0	56.0	1.0	1.0	2.0				207.0	45.0	199.0	0.9	4.8
25440	34	1	3801.395997	3300.106301			year0304	64	1	1		3.0	1.0	1.51	1.0	3.0	1.0	1.0	2.0					1.0	2.0	2.0	2.0	6.1			120.0	74.0	112.0	74.0	106.0	70.0			1.0	1.0	1.0	2.0	1.0	2.0	148.0	41.0	216.0	1.3	4.5
25458	40	1	18316.3249	18049.39023			year0304	53	1	1		4.0	1.0	0.83	1.0	1.0	2.0	1.0	3.0	1.0	600.0	3.5	525.0	1.0	2.0	1.0	2.0	8.3	52327.19	8.215	98.0	68.0	88.0	66.0	92.0	68.0			2.0				1.0	1.0	218.0	52.0	81.0	0.7	4.0
25482	34	1	4140.159139	4264.56846			year0304	78	1	1		1.0	1.0	0.83	1.0	24.0	3.0	2.0						2.0	2.0			6.6			158.0	68.0	146.0	74.0	146.0	72.0			2.0						236.0	44.0	528.0	0.8	4.5
25484	34	2	104348.9119	104201.5167			year0304	52	1	3		4.0	1.0	2.24	2.0	0.0		1.0	3.0					1.0	2.0	2.0	2.0	5.2					148.0	76.0			144.0	72.0	1.0	1.0	1.0	1.0	1.0	1.0	176.0	31.0	163.0	1.0	4.4
25489	42	2	3404.282568	3281.548465			year0304	74	2	1		1.0	1.0	0.38	2.0			2.0						1.0	1.0	1.0	1.0	7.0			144.0	54.0	138.0	48.0	130.0	46.0			1.0	1.0	1.0	1.0	1.0	1.0	155.0	40.0	218.0	1.1	4.0
25561	40	2	4880.848185	4503.149639			year0304	68	1	1		2.0	1.0	1.81	1.0	0.0		1.0	3.0	20.0	60.0	3.5	1050.0	1.0	2.0	1.0	2.0	8.7	13943.9	12.401	124.0	88.0	126.0	88.0	122.0	82.0			1.0	2.0	1.0	2.0	1.0	1.0	190.0	33.0	148.0	0.9	4.0
25562	39	2	34933.94533	32961.23454			year0304	71	1	3		3.0	1.0	3.2	1.0	0.0		1.0	3.0					1.0	2.0	1.0	2.0	6.3	85662.23	9.365			140.0	58.0					1.0	1.0	1.0	1.0	1.0	1.0	161.0	41.0	165.0	1.1	4.3
25601	35	2	34278.46103	31949.12635			year0304	58	1	3		4.0	1.0	1.76	2.0	0.0		1.0	1.0	1.0	45.0	7.0	78.75	1.0	2.0	2.0	2.0	5.8	84054.9	8.066			92.0	54.0			90.0	50.0	1.0	1.0	1.0	1.0	1.0	1.0	122.0	30.0	163.0	1.4	4.4
25629	32	2	113583.531	113423.0917			year0304	57	1	3		4.0	1.0	2.08	1.0	1.0	1.0	2.0						2.0	2.0			6.1	266243.76	8.993							154.0	74.0	1.0	1.0	1.0	1.0	1.0	1.0	177.0	58.0	58.0	0.9	4.6
25638	32	1	104523.926	97421.17986			year0304	53	1	3		3.0	1.0	5.0	1.0	3.0	2.0	2.0		4.0	30.0	3.5	105.0	2.0	2.0			6.8	245007.73	8.771	124.0	86.0	126.0	84.0			120.0	80.0	1.0	1.0	1.0	1.0	1.0	1.0	185.0	40.0	239.0	0.9	4.3
25650	34	2	100294.0382	91750.84558			year0304	54	2	3		2.0	1.0	2.81	2.0	0.0		1.0	1.0					1.0	2.0	2.0	2.0	5.4	245933.02	5.235			110.0	66.0	108.0	64.0	108.0	62.0	1.0	1.0	1.0	2.0	1.0	1.0	229.0	47.0	152.0	0.5	4.5
25657	34	2	26982.57036	24331.71647			year0304	69	1	3		4.0	3.0	1.0				1.0	1.0					2.0	2.0			5.7	59641.72	7.139	182.0	88.0	178.0	84.0	166.0	82.0			1.0	1.0	1.0	1.0	2.0		262.0	114.0	66.0	0.9	4.1
25697	33	1	44442.53368	40076.35723			year0304	61	1	3		3.0	1.0	2.64	1.0	0.0		1.0	3.0	25.0	30.0	3.5	656.25	1.0	2.0	1.0	2.0	7.7	108978.43	10.691	86.0	60.0	90.0	72.0	84.0	62.0			2.0				1.0	1.0	208.0	39.0	197.0	0.9	4.8
25727	37	1	50796.87017	47864.57107			year0304	66	1	3		5.0	1.0	4.13	2.0	0.0		1.0	3.0					2.0	2.0			6.5	112280.36	7.377	162.0	96.0	166.0	96.0	172.0	96.0			1.0	1.0	1.0	1.0	1.0	1.0	188.0	45.0	230.0	1.4	3.9
25773	34	2	36310.85421	33763.87983			year0304	65	2	3		3.0	3.0	1.24	2.0			2.0						1.0	1.0	2.0	1.0	8.6	0.0	11.602	144.0	66.0	146.0	66.0	138.0	62.0			1.0	1.0	1.0	1.0	2.0		249.0	60.0	208.0	0.9	3.8
25797	33	2	19135.87365	18037.06183			year0304	85	2	4		2.0	2.0	4.0	2.0			2.0						2.0	2.0			6.5	48725.69	6.311	136.0	56.0							1.0	1.0	1.0	1.0	2.0		217.0	70.0	61.0	1.1	3.9
25838	43	2	6011.28621	6066.507936			year0304	78	1	1		5.0	1.0	5.0	2.0	0.0		1.0	3.0	30.0	45.0	3.5	1181.25	1.0	2.0	2.0	2.0	6.7	14740.4	7.189									1.0	1.0	1.0	1.0	1.0	1.0	163.0	57.0	166.0	0.7	4.6
25862	37	2	53747.12097	49282.25481			year0304	62	1	3		3.0	1.0	1.92	2.0			2.0						1.0	2.0	1.0	2.0	6.9	131794.39	6.9									1.0	1.0	1.0	1.0	1.0	1.0	129.0	34.0	226.0	1.3	4.1
25875	37	2	34430.42429	30639.11874			year0304	69	2	3		2.0	2.0	1.35	1.0	0.0		1.0	1.0					1.0	1.0	2.0	1.0	9.6	84427.53	14.105									1.0	1.0	1.0	1.0	2.0		290.0	54.0	367.0	0.8	3.9
25888	33	1	77787.77367	71259.02824			year0304	55	2	3		3.0	1.0	5.0	1.0	3.0	2.0	2.0						1.0	1.0	2.0	2.0	9.2	0.0	24.297									1.0	2.0	1.0	1.0			204.0	88.0	131.0	0.9	3.4
25906	31	1	123462.1245	123109.2056			year0304	49	1	3		2.0	5.0	4.12				1.0	2.0	3.0	20.0	3.5	52.5	1.0	2.0	1.0	2.0	12.7					138.0	92.0	142.0	92.0	130.0	88.0	1.0	1.0	1.0	1.0	1.0	1.0	240.0	37.0	318.0	1.0	4.1
25953	29	1	91819.61217	91689.9149			year0304	50	1	3		5.0	3.0	5.0	1.0	2.0	2.0	1.0	1.0	1.0	120.0	3.0	90.0	2.0	2.0			6.4	222312.47	8.61	130.0	68.0	124.0	70.0	124.0	56.0			2.0				1.0	1.0	199.0	36.0	342.0	0.8	4.1
26002	42	1	2793.718385	2624.711541			year0304	67	2	1		3.0	1.0	1.98	2.0			1.0	1.0					1.0	2.0	1.0	2.0	7.5			128.0	72.0					112.0	66.0	1.0	2.0	1.0	1.0	1.0	1.0	244.0	44.0	258.0	1.1	4.5
26066	35	2	83217.04	76232.61503			year0304	54	2	3		3.0	1.0	1.68	1.0	0.0		1.0	3.0					2.0	2.0			6.9			126.0	94.0	126.0	92.0			124.0	90.0	1.0	2.0	1.0	2.0	2.0		195.0	47.0	84.0	1.0	4.1
26146	34	2	55320.3416	53613.82276			year0304	40	2	3		2.0	1.0	0.86	2.0			2.0		21.0	15.0	4.5	354.375	1.0	2.0	1.0	2.0	9.2			122.0	76.0			120.0	78.0			1.0	1.0	1.0	1.0	1.0	1.0	217.0	29.0	507.0	0.6	4.5
26202	29	2	40485.80752	37688.8324			year0304	45	2	3		3.0	2.0	0.97	2.0	0.0		1.0	1.0					1.0	2.0	2.0	2.0	5.6			144.0	86.0	142.0	88.0			140.0	84.0	1.0	2.0	1.0	1.0	1.0	2.0	240.0	30.0	265.0	0.8	4.0
26216	34	1	5006.542202	4346.330001			year0304	66	1	1		3.0	1.0	4.24	1.0	0.0		2.0		51.0	40.0	3.5	1785.0	1.0	2.0	1.0	1.0	7.2			150.0	68.0	134.0	58.0	124.0	58.0			1.0	1.0	1.0	1.0	1.0	2.0	159.0	51.0	79.0	1.0	4.4
26227	40	1	3633.581582	3502.580596			year0304	70	2	1		1.0	1.0	0.58	2.0			2.0		3.0	30.0	6.0	135.0	1.0	2.0	2.0	2.0	5.8			138.0	68.0	136.0	62.0	126.0	66.0			1.0	1.0	1.0	1.0	2.0		284.0	70.0	150.0	0.6	4.7
26228	40	1	18959.20667	19220.65667			year0304	51	2	1		2.0	1.0	2.89	2.0	1.0	3.0	2.0		4.0	10.0	3.5	35.0	1.0	1.0	2.0	2.0	7.3			108.0	72.0	116.0	72.0	104.0	68.0			1.0	1.0	1.0	1.0	1.0	1.0	134.0	26.0	203.0	0.9	3.7
26240	35	2	19927.11575	17574.13991			year0304	84	1	3		2.0	2.0	4.3	1.0	0.0		1.0	3.0					1.0	2.0	1.0	1.0	6.1	0.0	5.656	122.0	52.0	122.0	60.0	120.0	36.0			1.0	1.0	1.0	2.0	1.0	1.0	216.0	47.0	147.0	1.7	3.8
26256	42	1	42804.26128	41428.25446			year0304	53	1	4		5.0	4.0	1.56	1.0	12.0	3.0	1.0	2.0	4.0	30.0	3.5	105.0	1.0	1.0	2.0	2.0	11.8	0.0	16.853									1.0	1.0	1.0	2.0	2.0		261.0	32.0	732.0	1.2	4.2
26275	38	2	5024.052234	4981.254097			year0304	72	2	1		2.0	6.0	4.0	1.0	2.0	2.0	2.0		17.0	20.0	4.5	382.5	1.0	2.0	1.0	2.0	6.8							128.0	62.0			1.0	1.0	1.0	1.0	1.0	1.0	225.0	38.0	128.0	0.7	3.8
26285	34	1	43923.90809	43798.35073			year0304	40	1	5		4.0	1.0	1.24	1.0	7.0	1.0	1.0	3.0	30.0	180.0	3.5	4725.0	2.0	2.0			5.4	92888.09	7.172	144.0	64.0	134.0	54.0	138.0	48.0			1.0	1.0	1.0	1.0	2.0		209.0	69.0	231.0	1.0	4.6
26304	33	1	24034.29386	23261.67564			year0304	59	1	4		4.0	1.0	5.0	1.0	0.0		2.0		3.0	20.0	4.5	67.5	3.0	2.0			5.7			138.0	66.0							1.0	1.0	1.0	1.0	2.0		230.0	43.0	169.0	0.9	4.9
26343	35	1	18099.27659	17059.9878			year0304	79	2	4		2.0	2.0		2.0			2.0		30.0	35.0	3.5	918.75	1.0	2.0	1.0	2.0	6.9			164.0	64.0	162.0	66.0	160.0	62.0			1.0	1.0	1.0	1.0	1.0	1.0	177.0	50.0	285.0	1.0	3.5
26385	33	2	26117.53879	24958.50352			year0304	52	1	4		4.0	5.0	2.87	2.0	7.0	3.0	1.0	2.0					1.0	2.0	2.0	2.0	7.9	74614.18	11.246	174.0	98.0	176.0	100.0	166.0	94.0			1.0	1.0	1.0	1.0			170.0	49.0	104.0	1.0	4.1
26404	34	2	29795.30613	29950.98953			year0304	56	1	4		4.0	1.0	3.06	1.0	1.0	1.0	1.0	1.0					1.0	2.0	1.0	2.0	14.0			118.0	66.0	116.0	68.0			126.0	68.0	2.0				2.0		199.0	68.0	103.0	1.1	4.4
26430	37	2	11278.60081	9049.771601			year0304	82	1	3		5.0	1.0	1.53	1.0	0.0		1.0	3.0	17.0	240.0	3.5	3570.0	1.0	2.0	1.0	2.0	6.9			150.0	50.0	146.0	48.0	144.0	56.0			1.0	1.0	1.0	1.0	1.0	1.0	156.0	53.0	87.0	1.1	4.7
26435	39	2	21426.4281	17417.02159			year0304	85	2	5		3.0	3.0	1.72	2.0			1.0	3.0	60.0	30.0	3.5	1575.0	1.0	2.0	2.0	2.0	8.2	61212.33	9.57	134.0	60.0	120.0	62.0	128.0	68.0			2.0				2.0		235.0	47.0	104.0	0.5	4.1
26446	43	1	2984.392398	2810.371264			year0304	66	1	1		1.0	1.0	3.84	1.0	3.0	3.0	1.0	3.0	30.0	25.0	4.5	843.75	1.0	2.0	1.0	2.0	6.5	0.0	11.496					132.0	66.0	128.0	64.0	1.0	1.0	1.0	1.0	2.0		177.0	55.0	131.0	1.0	4.2
26471	38	2	5024.052234	4981.254097			year0304	79	2	1		1.0	2.0	0.8	1.0	1.0	3.0	1.0	3.0					1.0	2.0	1.0	2.0	7.0			140.0	50.0					138.0	32.0	1.0	1.0	1.0	1.0	1.0	1.0	246.0	33.0	335.0	0.7	3.6
26573	40	2	5372.863916	5179.156837			year0304	70	2	1		1.0	1.0	0.66	2.0			2.0						1.0	2.0	1.0	2.0	9.4			110.0	64.0	110.0	64.0	102.0	62.0			2.0						243.0	45.0	190.0	0.7	3.8
26617	31	1	102941.4208	101033.909			year0304	51	2	3		3.0	2.0	2.0	2.0			2.0		2.0	10.0	3.5	17.5	1.0	2.0	1.0	2.0	6.5	252424.72	6.828			170.0	94.0	164.0	92.0	158.0	86.0	1.0	1.0	1.0	1.0	1.0	1.0	162.0	45.0	146.0	0.7	4.4
26636	32	2	28398.56794	24121.4015			year0304	80	2	3		5.0	2.0	3.76	2.0	0.0		2.0		26.0	30.0	7.0	1365.0	1.0	2.0	2.0	1.0	5.6	69636.7	5.218	138.0	66.0	138.0	60.0	130.0	64.0			1.0	2.0	2.0		1.0	2.0	205.0	83.0	48.0	0.7	4.0
26647	32	1	22432.36888	19775.28183			year0304	80	1	3		3.0	1.0	5.0	1.0	1.0	1.0	1.0	3.0					1.0	2.0	1.0		6.0	55006.86	7.483	146.0	54.0	142.0	50.0	136.0	54.0			1.0	1.0	1.0	1.0	1.0	1.0	164.0	44.0	140.0	1.0	4.0
26649	43	1	19101.79102	18819.01981			year0304	40	1	1		4.0	1.0	5.0	2.0	1.0	2.0	1.0	3.0	13.0	20.0	3.5	227.5	1.0	2.0	2.0	2.0	6.1			138.0	68.0							2.0				2.0		238.0	43.0	210.0	0.8	4.1
26662	39	2	50614.50506	46409.87072			year0304	60	1	3		4.0	1.0	4.59	1.0	0.0		2.0		1.0	30.0	3.5	26.25	1.0	2.0	1.0	2.0	7.2			116.0	76.0	128.0	74.0					1.0	1.0	1.0	1.0	1.0	1.0	233.0	27.0	394.0	1.0	4.1
26673	34	1	19822.46321	20095.81764			year0304	53	2	1		2.0	4.0	0.95	2.0			2.0						1.0	1.0	2.0	2.0	7.6			110.0	70.0	116.0	68.0	124.0	68.0			1.0	2.0	1.0	1.0	1.0	1.0	181.0	37.0	404.0	0.6	3.9
26702	31	2	37115.57377	36014.37595			year0304	51	1	3		4.0	1.0		1.0	0.0		1.0	1.0					1.0	2.0	2.0	2.0	5.5			190.0	56.0	180.0	58.0	176.0	50.0			1.0	1.0	1.0	1.0	2.0		212.0	53.0	135.0	2.1	3.8
26753	34	1	21588.58387	20095.81764			year0304	41	2	1		4.0	1.0	5.0	1.0	5.0	3.0	2.0		1.0	240.0	4.5	270.0	2.0	2.0			9.1			122.0	84.0	134.0	88.0	124.0	80.0			2.0						217.0	52.0	143.0	0.6	3.3
26777	36	2	67544.50495	63775.08366			year0304	60	2	3		1.0	1.0	3.2	1.0	7.0	1.0	1.0	3.0					2.0	2.0			5.9	148095.34	7.078	146.0	90.0	150.0	92.0	148.0	86.0			1.0	2.0	2.0		1.0	2.0	241.0	41.0	172.0	0.8	3.9
26842	36	2	18390.01212	17721.92293			year0304	61	2	4		2.0	2.0	0.63	1.0	8.0	3.0	2.0						1.0	2.0	1.0	1.0	7.1											1.0	1.0	1.0	1.0	1.0	1.0	270.0	51.0	175.0	1.0	3.7
26855	37	1	13693.69496	13357.4719			year0304	60	1	4		4.0	1.0	3.96	1.0	5.0	1.0	1.0	3.0					1.0	2.0	1.0	2.0	6.4			122.0	60.0	126.0	64.0			110.0	62.0	1.0	1.0	1.0	1.0	1.0	2.0	211.0	65.0	60.0	1.0	4.5
26867	32	1	56288.30164	50774.53917			year0304	60	1	3		5.0	1.0		2.0			2.0		86.0	15.0	6.0	1935.0	1.0	2.0	2.0	2.0	10.5			148.0	80.0	140.0	86.0	136.0	78.0			2.0				1.0	1.0	221.0	43.0	136.0	1.1	4.6
26871	40	1	3306.501648	3197.258752			year0304	61	2	1		1.0	1.0	0.83	2.0			2.0		13.0	30.0	6.0	585.0	1.0	1.0	1.0	1.0	9.9			142.0	64.0	138.0	60.0	130.0	66.0			1.0	1.0	1.0	1.0	2.0		157.0	46.0	118.0	0.6	4.0
26879	41	2	12991.55395	11740.38246			year0304	65	1	4		1.0	5.0	1.91	2.0	1.0	3.0	2.0		13.0	30.0	4.5	438.75	1.0	2.0	1.0	2.0	6.9	37115.06	9.625	124.0	60.0	124.0	56.0	124.0	58.0			1.0	1.0	1.0	1.0	2.0		133.0	56.0	73.0	1.5	3.2
26883	33	1	15754.64499	14225.79894			year0304	72	1	3		3.0	1.0	1.2	1.0	4.0	2.0	1.0	3.0	30.0	10.0	5.0	375.0	1.0	2.0	2.0	2.0	5.8	38632.28	5.679	158.0	70.0	154.0	66.0	138.0	74.0			1.0	1.0	1.0	1.0	1.0	2.0	230.0	62.0	171.0	1.2	4.1
26887	42	2	17160.4639	16910.37427			year0304	59	1	1		2.0	1.0	4.2	1.0	0.0		2.0						3.0	2.0			5.5	39119.04	6.034	138.0	88.0	134.0	88.0	138.0	86.0			1.0	2.0	2.0		1.0	1.0	224.0	34.0	165.0	0.9	4.1
26904	40	1	2705.019605	2643.7209			year0304	81	1	1		1.0	1.0	0.58	2.0	0.0		2.0		2.0	30.0	6.0	90.0	1.0	2.0	1.0	2.0	5.6			146.0	74.0	142.0	66.0	134.0	70.0			2.0				2.0		150.0	45.0	126.0	0.9	4.6
26906	33	2	28373.99697	27525.77897			year0304	48	2	4		3.0	2.0	3.44				1.0	3.0		15.0	3.5		1.0	2.0	1.0	2.0	7.4	81060.57	8.821	122.0	76.0	116.0	66.0	116.0	68.0			2.0				1.0	1.0	159.0	51.0	104.0	0.8	3.9
26916	34	2	60225.05663	54308.35472			year0304	68	1	3		5.0	1.0	3.2	1.0	7.0	1.0	1.0	1.0	15.0	120.0	3.5	1575.0	1.0	2.0	2.0	2.0	5.5	147679.07	5.545			100.0	48.0					2.0				1.0	1.0	202.0	57.0	140.0	0.9	4.0
26923	31	1	102941.4208	101033.909			year0304	59	2	3		5.0	1.0	5.0	1.0	5.0	3.0	1.0	3.0	20.0	45.0	4.0	900.0	2.0	2.0			6.8					136.0	72.0	132.0	74.0	132.0	76.0	2.0				1.0	1.0	226.0	37.0	453.0	0.8	4.2
26953	35	1	45426.5461	42804.25423			year0304	68	1	3		5.0	1.0	4.21	1.0	0.0		2.0		30.0	45.0	3.5	1181.25	1.0	2.0	1.0	2.0	6.3			150.0	62.0	150.0	66.0	130.0	62.0			1.0	1.0	1.0	1.0	2.0		201.0	46.0	99.0	1.1	4.4
26954	41	2	11818.58674	10553.43375			year0304	72	1	4		2.0	1.0	2.8	1.0	1.0	1.0	1.0	1.0	30.0	60.0	3.5	1575.0	1.0	2.0	1.0	2.0	6.7	33764.06	11.03	136.0	76.0	124.0	74.0	126.0	76.0			2.0				2.0		125.0	45.0	126.0	1.0	4.0
26964	33	1	19325.08282	16427.5636			year0304	81	1	3		4.0	3.0	2.0	1.0	0.0		2.0		30.0	180.0	7.0	9450.0	1.0	2.0	1.0	2.0	6.8	47387.42	8.293	136.0	56.0	124.0	52.0	126.0	54.0			1.0	1.0	1.0	1.0	2.0		150.0	75.0	113.0	1.8	4.3
26969	29	2	16413.07105	14868.91388			year0304	81	1	3		5.0	2.0	2.04	2.0			1.0	3.0	90.0	10.0	3.5	787.5	3.0	2.0			6.8	37246.55	5.412	132.0	56.0			124.0	52.0	126.0	54.0	2.0				2.0		203.0	54.0	228.0	0.9	3.9
27024	42	1	56544.37179	53351.32584			year0304	74	1	3		5.0	3.0	1.34	2.0	4.0	3.0	1.0	3.0	7.0	20.0	4.5	157.5	2.0	2.0			6.9	128317.41	6.683	134.0	84.0			128.0	86.0			1.0	1.0	1.0	1.0	2.0		235.0	56.0	138.0	1.0	3.7
27029	35	1	32870.44243	30636.78726			year0304	58	1	2		2.0	5.0	0.99	2.0			1.0	1.0	30.0	10.0	3.5	262.5	1.0	2.0	2.0	2.0	8.0			106.0	72.0	100.0	70.0	106.0	72.0			2.0				1.0	2.0	262.0	38.0	228.0	0.8	4.0
27060	35	1	86963.72643	83021.20201			year0304	57	1	2		5.0	1.0	4.91	2.0	1.0	3.0	2.0						2.0	2.0			6.5	194155.27	8.149	150.0	72.0	134.0	68.0	124.0	72.0			1.0	1.0	2.0		1.0	1.0	179.0	48.0	124.0	0.8	4.6
27091	33	2	28562.97897	27525.77897			year0304	50	2	4		4.0	1.0	1.79	1.0	1.0	1.0	1.0	1.0					1.0	1.0	2.0	2.0	7.0			160.0	86.0	162.0	80.0	158.0	80.0			1.0	1.0	1.0	1.0	1.0	2.0	221.0	104.0	215.0	1.1	3.7
27094	38	1	18586.55445	18311.41048			year0304	53	1	1		1.0	1.0	1.9	1.0	3.0	3.0	2.0						1.0	2.0	1.0	2.0	5.7											1.0	1.0	1.0	1.0	2.0		206.0	51.0	139.0	1.0	4.4
27123	34	2	40233.32344	38570.8986			year0304	71	1	3		4.0	2.0	1.76	1.0	1.0	1.0	2.0		13.0	10.0	4.5	146.25	1.0	2.0	1.0	2.0	5.6			136.0	58.0					128.0	56.0	1.0	1.0	1.0	1.0	1.0	1.0	180.0	43.0	254.0	1.3	4.7
27159	35	1	9367.198043	9185.010979			year0304	85	1	2		1.0	4.0	1.34	2.0			1.0	3.0					2.0	2.0			8.9	0.0	13.361	160.0	80.0							1.0	1.0	2.0				239.0	52.0	184.0	0.9	3.9
27175	34	2	112118.3416	111797.8491			year0304	44	1	3		5.0	4.0	5.0	1.0	4.0	3.0	2.0		4.0	30.0	10.0	300.0	1.0	2.0	1.0	2.0	6.6	274927.64	7.894	120.0	78.0			124.0	72.0			2.0				1.0	1.0	247.0	50.0	141.0	1.1	4.3
27235	38	2	3846.989277	3759.812289			year0304	76	1	1		1.0	1.0	1.09	1.0	1.0	3.0	1.0	1.0	13.0	15.0	4.5	219.375	1.0	1.0	1.0	2.0	8.3	0.0	14.816	124.0	54.0	124.0	48.0					1.0	1.0	1.0	1.0	2.0		184.0	42.0	199.0	0.9	3.9
27282	32	2	65554.82429	59114.50898			year0304	63	1	3		4.0	1.0	2.4	1.0	365.0	3.0	1.0	3.0	4.0	30.0	3.5	105.0	1.0	2.0	2.0	2.0	6.7	160748.3	8.338	142.0	74.0	138.0	78.0			138.0	74.0	1.0	1.0	1.0	1.0	2.0		206.0	44.0	131.0	0.8	4.2
27309	40	2	2924.686322	3012.571407			year0304	72	1	1		2.0	1.0	2.44	1.0	2.0	1.0	1.0	3.0	1.0	120.0	4.5	135.0	1.0	2.0	1.0	2.0	7.5			142.0	68.0	130.0	60.0	130.0	70.0			1.0	2.0	1.0	1.0	1.0	1.0	167.0	56.0	67.0	0.7	4.6
27315	31	1	66801.16701	65614.93053			year0304	67	2	3		4.0	1.0	2.64	1.0	1.0	2.0	1.0	3.0					1.0	2.0	1.0	2.0	6.4			116.0	56.0	112.0	58.0	120.0	56.0			1.0	1.0	1.0	1.0	1.0	1.0	277.0	46.0	265.0	0.9	3.4
27317	42	2	24425.5246	23640.32969			year0304	47	1	4		5.0	5.0	2.69	2.0	2.0	3.0	2.0		30.0	120.0	8.0	7200.0	2.0	2.0			6.9			132.0	90.0	128.0	88.0	134.0	90.0			1.0	1.0	1.0	1.0	1.0	2.0	310.0	64.0	133.0	1.0	4.2
27393	34	1	23798.10849	22106.86975			year0304	44	1	1		1.0	5.0	1.97	1.0	0.0		1.0	3.0					2.0	2.0			7.0			124.0	82.0	120.0	84.0	128.0	80.0			1.0	1.0	1.0	1.0			160.0	36.0	91.0	0.9	4.6
27415	40	1	19331.17873	19084.37578			year0304	52	2	1		4.0	1.0	1.57	2.0			2.0		13.0	30.0	7.0	682.5	1.0	2.0	1.0	2.0	6.3	47402.37	7.305	162.0	88.0							1.0	1.0	1.0	1.0	1.0	1.0	250.0	62.0	235.0	0.7	3.7
27471	29	1	101529.1137	98374.1465			year0304	47	1	3		4.0	1.0	1.97	2.0	0.0		1.0	3.0	4.0	10.0	10.0	100.0	2.0	2.0			6.6	237987.78	7.988	138.0	90.0	152.0	94.0	148.0	88.0			1.0	1.0	1.0	1.0	1.0	1.0	211.0	31.0	138.0	0.8	3.9
27521	35	2	29256.7534	28053.24394			year0304	66	2	3		2.0	1.0	1.04	2.0			2.0		30.0	10.0	3.5	262.5	1.0	1.0	2.0	2.0	6.1			108.0	58.0	120.0	60.0			120.0	60.0	1.0	1.0	1.0	1.0	1.0	1.0	137.0	71.0	71.0	1.1	3.7
27568	30	2	41278.19447	40585.31612			year0304	73	2	3		1.0	1.0	1.68	2.0	0.0		2.0		9.0	30.0	6.0	405.0	1.0	2.0	1.0	2.0	6.4	101219.09	6.833	118.0	68.0	126.0	74.0	126.0	70.0			2.0				1.0	1.0	189.0	54.0	163.0	0.8	4.6
27597	39	2	54988.20001	54308.35472			year0304	69	1	3		3.0	1.0	3.04	2.0	0.0		1.0	3.0					2.0	2.0			5.8	124320.23	7.477	126.0	68.0	134.0	70.0	130.0	54.0			2.0				1.0	1.0	241.0	72.0	114.0	1.2	4.3
27630	30	1	26792.95818	25663.53225			year0304	56	2	4		3.0	1.0	1.22	1.0	5.0	2.0	2.0						1.0	2.0	1.0	2.0	5.6			118.0	56.0	116.0	56.0	120.0	58.0			2.0				2.0		234.0	64.0	51.0	0.8	3.9
27643	31	2	15487.47412	14225.79894			year0304	70	1	3		1.0	1.0	0.96	1.0	0.0		1.0	1.0					1.0	2.0	2.0	2.0	5.7	0.0	5.279	166.0	68.0	172.0	56.0	166.0	52.0			1.0	1.0	1.0	1.0	2.0		110.0	45.0	60.0	2.9	3.6
27688	42	2	4000.110504	3993.992149			year0304	64	2	1		3.0	5.0	1.08	2.0			2.0						1.0	2.0	1.0	2.0	8.3			142.0	70.0	134.0	66.0	136.0	70.0			1.0	1.0	1.0	1.0	2.0		224.0	76.0	97.0	0.6	3.0
27722	38	2	5732.732664	5225.313406			year0304	60	1	1		4.0	6.0	4.8	1.0	1.0	2.0	2.0						2.0	2.0			9.2			146.0	90.0	146.0	92.0	146.0	98.0			2.0				2.0		219.0	41.0	463.0	1.0	4.3
27763	41	1	17477.62532	15833.31389			year0304	81	1	3		3.0	1.0	5.0	1.0	0.0		1.0	3.0	3.0	20.0	3.0	45.0	1.0	2.0	1.0	2.0	5.8			166.0	70.0	148.0	72.0	156.0	62.0			1.0	1.0	1.0	1.0	2.0		197.0	49.0	122.0	1.1	4.0
27770	36	2	41089.72344	36137.47383			year0304	67	2	3		1.0	2.0	0.59	2.0	0.0		2.0		4.0	20.0	3.5	70.0	1.0	2.0	1.0	2.0	6.4			138.0	76.0	136.0	80.0	134.0	76.0			1.0	1.0	1.0	1.0	1.0	1.0	243.0	35.0	256.0	0.8	4.6
27789	42	2	23162.7625	21825.66935			year0304	62	1	3		2.0	2.0	5.0	1.0	1.0	1.0	1.0	1.0					1.0	2.0	1.0	2.0	5.5	0.0	3.902	126.0	60.0	122.0	62.0	118.0	64.0			1.0	1.0	1.0	1.0	1.0	1.0	145.0	33.0	287.0	1.0	4.3
27803	38	1	113043.996	105234.3149			year0304	46	2	3		4.0	3.0		1.0	2.0	1.0	2.0		2.0	30.0	4.5	67.5	1.0	2.0	1.0	2.0	9.8			154.0	100.0	148.0	100.0			150.0	100.0	1.0	1.0	1.0	2.0	2.0		204.0	39.0	282.0	0.6	3.8
27812	43	2	2306.589017	2060.938928			year0304	69	1	1		1.0	1.0	1.28	1.0	4.0	3.0	2.0		30.0	10.0	4.5	337.5	1.0	2.0	1.0	2.0	8.1			180.0	70.0	184.0	72.0	188.0	72.0			1.0	1.0	1.0	1.0	1.0	1.0	151.0	52.0	204.0	1.0	4.8
27842	30	2	52884.07758	47703.77841			year0304	68	1	3		5.0	1.0	3.71	1.0	1.0	1.0	1.0	3.0	18.0	30.0	3.5	472.5	1.0	2.0	2.0	2.0	5.9	129678.11		110.0	68.0	108.0	70.0	110.0	68.0			2.0				1.0	2.0	161.0	46.0	78.0	0.9	4.4
27848	39	2	40233.32344	38570.8986			year0304	71	1	3		3.0	1.0	5.0	2.0			2.0						1.0	2.0	1.0	2.0	7.5	98656.94	9.958	144.0	74.0	144.0	80.0	136.0	80.0			1.0	1.0	1.0	1.0	1.0	1.0	183.0	38.0	152.0	1.4	4.3
27882	34	1	21588.58387	20095.81764			year0304	49	2	1		4.0	1.0	4.13	1.0	4.0	3.0	2.0		17.0	25.0	3.5	371.875	1.0	2.0	1.0	2.0	8.1			104.0	64.0	98.0	60.0	94.0	62.0			1.0	1.0	1.0	1.0	2.0		219.0	36.0	425.0	0.7	4.6
27903	40	1	49897.97831	45752.86708			year0304	63	1	3		4.0	1.0		1.0	1.0	3.0	2.0						1.0	2.0	1.0	2.0	5.9	122355.83	5.895	142.0	78.0	138.0	78.0	132.0	80.0			1.0	1.0	1.0	2.0	1.0	1.0	166.0	31.0	241.0	0.9	4.4
27909	34	2	93483.09391	91750.84558			year0304	53	2	3		4.0	1.0	2.96	2.0			2.0		15.0	60.0	5.0	1125.0	1.0	1.0	1.0	1.0	9.9			122.0	66.0	120.0	62.0	118.0	62.0			2.0				2.0		276.0	78.0	110.0	0.8	4.0
27910	34	2	59507.22309	54998.05613			year0304	71	2	3		2.0	1.0	1.28	2.0	0.0		1.0	3.0	17.0	40.0	3.5	595.0	3.0	2.0			6.5			156.0	66.0	150.0	62.0	148.0	62.0			1.0	1.0	1.0	1.0	2.0		235.0	53.0	344.0	0.7	4.6
27921	38	1	39925.74991	37158.77777			year0304	49	1	3		3.0	3.0	2.12	1.0	1.0	1.0	2.0						1.0	2.0	1.0	2.0	6.3			144.0	94.0	136.0	96.0	138.0	94.0			2.0				2.0		203.0	39.0	343.0	1.1	4.5
27932	30	1	24042.83778	23269.9449			year0304	41	1	4		4.0	5.0	4.45	1.0	2.0	1.0	1.0	1.0	4.0	60.0	7.0	420.0	1.0	2.0	2.0	2.0	5.5	68687.05	5.196	116.0	52.0					122.0	58.0	2.0				2.0		245.0	44.0	209.0	1.1	4.4
28031	30	1	12071.39062	11775.00021			year0304	61	1	4		4.0	1.0	2.52	1.0	1.0	1.0	1.0	1.0					1.0	1.0	2.0	2.0	7.9	34486.29	11.668	152.0	72.0			146.0	74.0			2.0				1.0	1.0	156.0	40.0	171.0	1.1	4.0
28138	32	2	116891.1862	113423.0917			year0304	52	1	3		5.0	1.0	4.47	1.0	0.0		2.0		30.0	20.0	3.5	525.0	1.0	2.0	1.0	2.0	5.7			128.0	66.0			124.0	66.0	128.0	58.0	1.0	1.0	1.0	1.0	1.0	1.0	163.0	44.0	73.0	1.0	4.9
28151	43	2	20077.41497	19898.13735			year0304	43	2	1		2.0	4.0		1.0	4.0	3.0	2.0		13.0	30.0	9.0	877.5	3.0	2.0			6.1	47428.85	7.533			142.0	80.0	134.0	82.0	136.0	86.0	2.0				2.0		228.0	43.0	284.0	0.8	4.5
28163	34	1	6769.340322	6374.617337			year0304	64	1	1		1.0	2.0	1.69	1.0	0.0		1.0	3.0					3.0	2.0			10.3			130.0	66.0	132.0	70.0	122.0	74.0			2.0				2.0		205.0	43.0	217.0	0.9	4.0
28269	37	1	95538.86595	89046.68435			year0304	56	1	3		4.0	6.0	2.16	1.0	1.0	1.0	1.0	3.0	9.0	15.0	8.0	270.0	2.0	2.0			5.9	198840.89	7.233			170.0	86.0			172.0	84.0	2.0				2.0		169.0	54.0	55.0	0.9	3.6
28291	42	1	38390.85408	33763.87983			year0304	64	2	3		1.0	1.0	1.12	2.0	0.0		1.0	1.0					1.0	1.0	1.0	2.0	9.4			144.0	66.0	148.0	64.0	148.0	64.0			2.0				2.0		281.0	34.0	322.0	0.6	3.9
28293	35	2	6968.072445	6908.713883			year0304	70	2	1		1.0	2.0	0.89				1.0	3.0					1.0	2.0	1.0	1.0	7.6			120.0	74.0	114.0	76.0			108.0	76.0	1.0	1.0	1.0	1.0	2.0		164.0	57.0	124.0	0.6	4.0
28300	37	2	15218.76896	13753.10212			year0304	60	1	4		5.0	1.0	2.39	1.0	0.0		1.0	1.0	60.0	30.0	3.0	1350.0	1.0	2.0	1.0	1.0	10.1			102.0	66.0	104.0	62.0			98.0	68.0	2.0				1.0	2.0	194.0	45.0	99.0	1.2	3.3
28317	43	1	4309.364418	4166.988124			year0304	62	2	1		1.0	2.0	3.11				2.0						1.0	2.0	1.0	2.0	8.4											1.0	1.0	2.0		2.0		230.0	51.0	148.0	0.5	4.0
28377	33	2	35584.48314	32141.57272			year0304	74	1	3		4.0	1.0	4.32	1.0	1.0	1.0	1.0	3.0	13.0	45.0	3.0	438.75	1.0	2.0	1.0	2.0	5.7	87257.43	3.625	142.0	72.0	136.0	74.0	140.0	76.0			2.0				1.0	1.0	210.0	45.0	192.0	0.9	4.3
28385	34	2	60225.05663	54308.35472			year0304	67	1	3		3.0	1.0	4.8	2.0			1.0	3.0					1.0	2.0	2.0	2.0	4.4	147679.07	6.334	122.0	74.0	124.0	72.0	120.0	72.0			1.0	1.0	1.0	1.0	1.0	2.0	190.0	36.0	196.0	0.9	4.1
28396	29	1	22957.07373	19499.46186			year0304	82	2	3		3.0	2.0	5.0	1.0	1.0	2.0	1.0	3.0					1.0	1.0	1.0	2.0	6.9	0.0	10.258	140.0	64.0	134.0	54.0	134.0	60.0			2.0				1.0	1.0	166.0	38.0	233.0	2.8	3.8
28398	42	1	11598.7467	10481.71165			year0304	69	1	4		5.0	1.0	5.0	1.0	2.0	2.0	1.0	2.0	3.0	180.0	3.5	472.5	1.0	2.0	2.0	2.0	5.9	33136.01	6.262	124.0	80.0	118.0	80.0			114.0	80.0	1.0	1.0	1.0	1.0	2.0		154.0	52.0	174.0	1.3	4.3
28458	34	2	16821.35483	15188.99422			year0304	76	1	3		1.0	1.0	1.28	2.0	0.0		1.0	3.0	21.0	15.0	3.5	275.625	1.0	2.0	1.0	1.0	8.8					112.0	54.0	116.0	52.0	112.0	52.0	1.0	1.0	1.0	1.0	2.0		133.0	45.0	96.0	1.0	3.8
28459	42	2	25626.59132	23640.32969			year0304	57	1	4		2.0	1.0	5.0	1.0	1.0	1.0	1.0	3.0	9.0	30.0	7.0	472.5	3.0	2.0			6.4	65037.89	7.294	130.0	66.0							1.0	1.0	1.0	1.0	1.0	1.0	167.0	41.0	70.0	1.4	4.2
28485	35	2	47609.26849	45695.98911			year0304	75	2	3		5.0	3.0	2.26	2.0	0.0		2.0		3.0	60.0	5.0	225.0	1.0	2.0	1.0	2.0	6.5	116743.64	7.572	120.0	42.0	112.0	48.0	104.0	46.0			1.0	1.0	1.0	1.0	1.0	2.0	287.0	68.0	134.0	0.8	4.0
28512	40	1	52015.82563	46333.91611			year0304	77	2	3		3.0	2.0	2.0	2.0			2.0		30.0	30.0	3.5	787.5	1.0	1.0	1.0	1.0	8.2			146.0	0.0							1.0	1.0	1.0	1.0	1.0	1.0	144.0	67.0	70.0	1.1	4.0
28575	33	2	14318.05208	13797.89278			year0304	65	2	4		2.0	3.0	4.0	2.0	0.0		1.0	3.0	13.0	30.0	3.5	341.25	1.0	1.0	2.0	2.0	8.8	0.0	14.194	138.0	58.0	130.0	56.0	130.0	58.0			1.0	1.0	1.0	1.0	1.0	1.0	175.0	81.0	66.0	1.0	3.7
28592	40	2	16091.49898	15947.81287			year0304	41	2	1		2.0	6.0	1.6	1.0	1.0	1.0	2.0						1.0	2.0	1.0	2.0	7.7			92.0	60.0	88.0	60.0	90.0	58.0			2.0				2.0		192.0	88.0	62.0	0.6	4.2
28621	30	1	45917.93123	42729.86488			year0304	72	2	3		3.0	2.0	3.56				2.0		17.0	45.0	7.0	1338.75	2.0	2.0			6.5			154.0	0.0	150.0	0.0			146.0	34.0	1.0	1.0	1.0	1.0	1.0	1.0	228.0	59.0	127.0	1.2	4.5
28636	39	2	60663.43094	59586.18666			year0304	67	2	3		3.0	1.0	3.04	1.0	0.0		1.0	3.0					1.0	2.0	1.0	2.0	7.3	148754.02	5.956	138.0	42.0	138.0	56.0	134.0	50.0			1.0	1.0	1.0	1.0	1.0	1.0	217.0	58.0	160.0	0.9	3.7
28640	31	1	44304.00519	42473.3814			year0304	74	1	3		5.0	1.0	4.13	1.0	10.0	3.0	1.0	3.0	13.0	15.0	7.0	341.25	1.0	1.0	1.0	2.0	6.9	0.0	15.909	174.0	86.0	174.0	84.0			174.0	86.0	1.0	1.0	1.0	1.0	1.0	1.0	135.0	45.0		1.2	3.7
28655	31	2	36528.48395	36124.96261			year0304	71	1	3		4.0	1.0	2.56	1.0	4.0	1.0	1.0	3.0	13.0	60.0	3.5	682.5	1.0	2.0	1.0	2.0	6.6			128.0	76.0							1.0	1.0	1.0	1.0	2.0		254.0	65.0	128.0	1.2	4.2
28664	38	2	6019.044131	5225.313406			year0304	68	1	1		4.0	1.0	0.98	1.0	2.0	2.0	2.0		30.0	20.0	3.5	525.0	1.0	2.0	1.0	2.0	8.0			134.0	76.0			138.0	74.0			1.0	1.0	1.0	1.0	1.0	1.0	156.0	59.0	97.0	0.9	4.2
28709	34	1	19822.46321	20095.81764			year0304	59	2	1		1.0	1.0	1.9	2.0			2.0		13.0	25.0	3.5	284.375	1.0	1.0	2.0	2.0	12.0			144.0	62.0	146.0	62.0	138.0	58.0			1.0	1.0	1.0	1.0	2.0		212.0	51.0	255.0	0.7	3.7
28881	31	2	36065.31903	36014.37595			year0304	56	1	3		3.0	1.0	0.83	1.0	2.0	3.0	2.0						1.0	1.0	2.0	2.0	8.2			130.0	72.0	100.0	78.0	116.0	74.0			2.0				1.0	1.0	216.0	32.0	410.0	0.9	4.1
28916	34	2	65072.34125	54308.35472			year0304	65	1	3		1.0	1.0	1.68	1.0	0.0		1.0	3.0	30.0	15.0	3.5	393.75	1.0	2.0	1.0	1.0	7.1			130.0	60.0	132.0	78.0			132.0	70.0	1.0	1.0	1.0	1.0	1.0	1.0	185.0	40.0	262.0	1.0	4.1
28938	41	1	16278.5771	16037.59901			year0304	45	1	1		5.0	1.0	4.21	1.0	2.0	2.0	2.0		12.0	90.0	10.0	2700.0	1.0	2.0	1.0	2.0	5.5			130.0	62.0	112.0	64.0	116.0	72.0			1.0	1.0	1.0	1.0	2.0		175.0	44.0	137.0	0.9	4.4
28951	40	2	4781.989383	4503.149639			year0304	65	1	1		1.0	3.0	1.07	2.0	0.0		1.0	1.0	30.0	60.0	4.0	1800.0	1.0	1.0	2.0	2.0	7.5			206.0	68.0	202.0	70.0	206.0	52.0			1.0	1.0	1.0	2.0	1.0	1.0	173.0	39.0	261.0	0.9	4.0
28981	31	1	62463.8134	59803.10407			year0304	61	1	3		4.0	1.0	5.0	1.0	7.0	1.0	1.0	1.0					1.0	2.0	1.0	2.0	5.6	153168.77	6.622	126.0	74.0			134.0	78.0	130.0	76.0	1.0	1.0	1.0	1.0	2.0		141.0	36.0	130.0	0.8	4.7
29012	30	1	33941.18482	29112.51847			year0304	51	2	4		2.0	2.0	2.34	1.0	10.0	3.0	2.0						1.0	2.0	1.0	2.0	7.1	96965.25	5.662	132.0	76.0			134.0	78.0	128.0	68.0	1.0	1.0	1.0	1.0	2.0		170.0	62.0	52.0	0.5	3.8
29073	38	1	52770.93147	47006.53853			year0304	71	2	3		3.0	1.0	3.47	1.0	1.0	3.0	2.0		30.0	15.0	3.0	337.5	1.0	2.0	1.0	2.0	6.1	129400.66	6.478	106.0	64.0	112.0	66.0	108.0	64.0			1.0	1.0	1.0	1.0	1.0	1.0	156.0	66.0	111.0	0.8	4.0
29079	34	1	4326.814788	4289.956173			year0304	85	2	1		1.0	1.0	0.83	1.0	0.0		1.0	3.0					1.0	1.0	1.0	2.0	5.2			184.0	56.0	180.0	58.0	170.0	60.0			2.0				1.0	1.0	211.0	43.0	295.0	4.9	3.4
29200	36	2	19692.64965	16221.17046			year0304	65	1	4		3.0	1.0	3.2	1.0	2.0	1.0	1.0	1.0					2.0	2.0			5.9	0.0	9.526	108.0	64.0	116.0	68.0	106.0	68.0			1.0	1.0	1.0	1.0	2.0		236.0	38.0	220.0	1.1	3.9
29223	34	1	4753.44355	4727.686937			year0304	60	2	1		1.0	1.0	4.54	1.0	0.0		2.0						1.0	2.0	1.0	2.0	5.8			126.0	56.0	120.0	50.0	126.0	54.0			1.0	1.0	1.0	1.0	1.0	1.0	174.0	46.0	235.0	1.0	4.1
29244	43	2	3548.242511	3333.5905			year0304	66	2	1		2.0	3.0	2.17	2.0	0.0		1.0	3.0					2.0	2.0			6.9	7789.85	7.055					194.0	60.0			1.0	1.0	1.0	1.0	1.0	2.0	264.0	44.0	344.0	1.6	4.3
29261	31	1	17846.44035	16533.18242			year0304	76	1	3		2.0	2.0	1.18	1.0	0.0		1.0	3.0	30.0	15.0	5.0	562.5	1.0	2.0	1.0	2.0	5.3			136.0	66.0			128.0	70.0			1.0	1.0	1.0	1.0	1.0	1.0	199.0	41.0	153.0	0.9	4.4
29326	38	1	93289.78594	89060.46787			year0304	58	1	3		4.0	1.0		1.0	1.0	3.0	1.0	3.0					1.0	2.0	1.0	2.0	6.4			128.0	84.0	134.0	86.0	134.0	80.0			1.0	1.0	1.0	1.0	1.0	2.0	230.0	30.0	498.0	1.1	4.3
29409	29	1	101529.1137	98374.1465			year0304	45	1	3		4.0	1.0	1.46	1.0	6.0	3.0	2.0		21.0	120.0	3.5	2205.0	1.0	2.0	1.0	2.0	7.1	248961.58	13.156	138.0	86.0	138.0	88.0	134.0	86.0			2.0				2.0		145.0	36.0	49.0	1.1	4.1
29411	34	2	9950.194903	8775.284872			year0304	85	1	3		1.0	2.0	1.67	1.0	0.0		1.0	3.0					1.0	2.0	1.0	2.0	8.1			126.0	70.0							1.0	1.0	1.0	1.0	2.0		110.0	48.0	66.0	1.2	4.0
29522	33	1	44763.00658	42179.01817			year0304	63	1	3		5.0	1.0	5.0				1.0	3.0	15.0	20.0	7.0	525.0	1.0	1.0	2.0	2.0	7.9			136.0	66.0	132.0	64.0	138.0	68.0			1.0	1.0	1.0	1.0	1.0	1.0	131.0	28.0	311.0	1.7	4.5
29577	34	1	3937.332878	3915.998375			year0304	68	2	1		2.0	2.0	1.99	2.0			1.0	3.0					2.0	2.0			6.9	8644.07	7.81	156.0	66.0	148.0	62.0	136.0	64.0			1.0	1.0	1.0	1.0	1.0	1.0	148.0	44.0	348.0	0.8	3.6
29584	29	1	34318.75527	33939.64427			year0304	74	1	3		1.0	1.0	3.71	1.0	0.0		1.0	3.0	60.0	30.0	3.5	1575.0	1.0	1.0	2.0	2.0	7.7			100.0	46.0	98.0	48.0	98.0	50.0			2.0				2.0		150.0	48.0	66.0	1.6	4.2
29602	38	2	5167.559361	4981.254097			year0304	72	2	1		1.0	1.0	3.86	1.0	3.0	3.0	1.0	3.0					1.0	2.0	1.0	2.0	6.8			122.0	66.0			122.0	64.0			1.0	1.0	1.0	1.0	2.0		159.0	51.0	150.0	0.8	4.2
29632	40	2	3536.715621	3070.329298			year0304	61	1	1		2.0	1.0		1.0	3.0	3.0	1.0	3.0					1.0	2.0	1.0	2.0	8.0							148.0	52.0	148.0	54.0	1.0	1.0	1.0	1.0	1.0	1.0	194.0	37.0	122.0	0.8	4.1
29717	39	1	50460.62879	44422.89384			year0304	74	2	3		2.0	2.0	1.34	2.0			2.0						1.0	1.0	2.0	2.0	6.5					134.0	78.0	126.0	72.0	138.0	72.0	1.0	1.0	1.0	1.0	1.0	1.0	232.0	43.0	296.0	1.1	3.9
29724	29	1	94493.4824	91689.9149			year0304	55	1	3		3.0	1.0	4.95	1.0	0.0		2.0						1.0	2.0	1.0	1.0	6.6											1.0	1.0	1.0	1.0	1.0	1.0	202.0	48.0	172.0	1.2	4.0
29725	29	1	50576.58101	48394.37317			year0304	72	2	3		3.0	2.0		1.0	1.0	1.0	2.0		30.0	15.0	3.5	393.75	2.0	2.0			6.2	105498.62	6.839	140.0	72.0	144.0	70.0	136.0	70.0			1.0	1.0	1.0	1.0	1.0	2.0	272.0	58.0	231.0	0.8	4.3
29733	33	1	12869.26767	11770.81582			year0304	66	1	4		1.0	5.0	0.95				1.0	3.0					1.0	1.0	2.0	2.0	8.5											2.0				1.0	1.0	204.0	113.0	51.0	1.1	3.2
29775	42	1	79721.39479	75119.39918			year0304	68	1	3		4.0	1.0		2.0	2.0	3.0	1.0	3.0					1.0	2.0	1.0	2.0	6.2			170.0	86.0	172.0	94.0	158.0	88.0			1.0	1.0	1.0	1.0	1.0	1.0	213.0	64.0	97.0	0.7	4.4
29776	39	2	20504.0431	18075.36392			year0304	81	1	3		5.0	2.0	5.0	1.0	4.0	3.0	1.0	3.0					1.0	2.0	1.0	2.0	6.4					132.0	68.0	126.0	68.0	132.0	72.0	1.0	1.0	1.0	1.0	1.0	1.0	161.0	37.0	89.0	0.9	4.3
29778	41	1	17295.14184	17078.3157			year0304	52	2	1		4.0	6.0	5.0	1.0	1.0	1.0	1.0	3.0	2.0	60.0	3.5	105.0	1.0	1.0	1.0	1.0	13.0	49409.82	16.775	124.0	70.0	122.0	68.0	120.0	70.0			1.0	1.0	1.0	1.0	1.0	1.0	186.0	56.0	153.0	0.6	3.7
29800	34	2	16821.35483	15188.99422			year0304	73	1	3		3.0	1.0	1.24	1.0	0.0		1.0	3.0					1.0	1.0	1.0	2.0	6.9	0.0	8.032			122.0	66.0			122.0	64.0	2.0				1.0	1.0	283.0	38.0	189.0	1.7	3.6
29812	40	2	4000.779088	3982.20827			year0304	79	2	1		2.0	2.0	5.0	2.0			2.0		30.0	20.0	3.5	525.0	1.0	1.0	1.0	2.0	5.9	0.0	8.027	144.0	70.0	144.0	70.0	140.0	64.0			1.0	1.0	1.0	1.0	2.0		229.0	61.0	143.0	1.0	3.9
29838	38	2	4288.632846	3831.896499			year0304	61	1	1		4.0	3.0	0.35	1.0	4.0	3.0	1.0	3.0					1.0	1.0	1.0	1.0	6.5							148.0	28.0			1.0	2.0	1.0	1.0	2.0		185.0	36.0	246.0	0.9	3.8
29864	31	2	100577.7636	97593.67898			year0304	50	1	3		5.0	1.0	3.98	1.0	0.0		1.0	3.0	17.0	90.0	10.0	3825.0	1.0	1.0	1.0	1.0	6.7			106.0	76.0	108.0	72.0	108.0	72.0			1.0	1.0	1.0	1.0	2.0		145.0	35.0	191.0	0.8	4.3
29902	39	2	29470.00431	28227.73062			year0304	47	2	4		3.0	1.0	3.13	1.0	3.0	2.0	1.0	1.0	13.0	60.0	3.5	682.5	2.0	2.0			7.2			118.0	74.0	120.0	74.0	118.0	74.0			2.0						221.0	49.0	114.0	0.6	3.9
29926	40	2	16091.49898	15947.81287			year0304	50	2	1		1.0	2.0	3.06	2.0	0.0		2.0						1.0	2.0	2.0	2.0	5.8			134.0	78.0	134.0	76.0	138.0	70.0			1.0	2.0	2.0		1.0	1.0	215.0	57.0	105.0	0.6	4.4
29943	39	2	14160.14585	12951.51153			year0304	60	1	4		2.0	4.0		1.0	1.0	3.0	1.0	3.0					1.0	1.0	1.0	2.0	7.4			134.0	66.0	138.0	70.0			138.0	68.0	1.0	1.0	1.0	1.0	1.0	2.0	194.0	54.0	119.0	3.0	2.7
29952	39	1	5782.37353	5166.554863			year0304	65	1	1		1.0	1.0		1.0	10.0	3.0	1.0	3.0					1.0	1.0	1.0	2.0	7.0	0.0	6.112	122.0	74.0	122.0	66.0			126.0	72.0	2.0				1.0	1.0	214.0	60.0	156.0	0.8	4.5
29961	40	2	34584.93417	31682.21283			year0304	59	2	3		3.0	1.0	0.38	2.0			2.0						1.0	2.0	1.0	1.0	6.7	98804.35	6.406	134.0	76.0	126.0	74.0	128.0	70.0			1.0	1.0	1.0	1.0	1.0	1.0	208.0	113.0	59.0	0.7	4.9
29973	41	2	17905.49064	16596.49454			year0304	42	1	1		1.0	1.0	0.67	1.0	2.0	2.0	1.0	2.0	3.0	35.0	10.0	262.5	2.0	2.0			6.6			136.0	58.0	112.0	48.0					2.0						240.0	47.0	145.0	0.8	4.4
30003	34	1	22352.59559	20807.00093			year0304	50	2	1		1.0	1.0	0.33	1.0	0.0		1.0	3.0					2.0	2.0			7.5	52803.51	10.103	116.0	64.0	116.0	64.0	108.0	58.0			1.0	2.0	1.0	2.0	1.0	1.0	164.0	69.0	113.0	0.5	4.1
30033	34	1	3409.928096	3238.02593			year0304	73	1	1		4.0	1.0	1.82	1.0	0.0		2.0		17.0	25.0	7.0	743.75	1.0	2.0	2.0	2.0	5.8			122.0	70.0	116.0	70.0	120.0	62.0			1.0	1.0	1.0	1.0	1.0	2.0	313.0	53.0	137.0	1.0	4.2
30044	37	1	9667.403901	8522.311564			year0304	85	1	3		3.0	2.0	2.26	1.0	7.0	1.0	2.0						2.0	2.0			8.7							140.0	76.0									289.0	33.0	416.0	1.4	4.3
30052	33	1	48359.98164	42714.68029			year0304	71	2	3		3.0	1.0	1.98	1.0	1.0	1.0	1.0	3.0					1.0	2.0	1.0	1.0	6.2											1.0	1.0	1.0	1.0	2.0		193.0	70.0	172.0	0.8	4.1
30078	34	2	26089.69487	22160.27252			year0304	82	2	3		5.0	2.0	2.36	1.0	0.0		2.0						2.0	2.0			7.1	54420.98	8.243	134.0	46.0	128.0	42.0	124.0	46.0			1.0	1.0	1.0	1.0	1.0	1.0	254.0	52.0	246.0	0.9	3.9
30079	34	1	4753.44355	4727.686937			year0304	65	2	1		1.0	3.0	0.74	1.0	1.0	2.0	2.0						1.0	2.0	2.0	2.0	7.2	13579.93	7.35	152.0	70.0	144.0	64.0	140.0	66.0			2.0				2.0		240.0	42.0	152.0	0.7	3.9
30087	40	1	3532.674206	3502.580596			year0304	71	2	1		1.0	1.0	1.19	1.0	2.0	2.0	1.0	1.0	15.0	30.0	4.5	506.25	1.0	2.0	1.0	2.0	7.0	10092.36	7.338	130.0	66.0	130.0	68.0	122.0	62.0			1.0	1.0	1.0	1.0	2.0		169.0	58.0	150.0	0.7	4.4
30108	35	2	24382.52864	22975.02329			year0304	66	1	3		4.0	3.0	0.86	2.0			2.0		30.0	30.0	4.0	900.0	1.0	2.0	1.0	1.0	11.5	59788.89	13.95					88.0	60.0	98.0	50.0	2.0				1.0	1.0	199.0	44.0	164.0	0.8	4.2
30145	42	1	29963.21499	29634.41279			year0304	40	1	1		1.0	6.0	2.23	1.0	0.0		1.0	3.0	2.0	30.0	4.5	67.5	1.0	2.0	1.0	2.0	7.4	73473.4	8.193	130.0	80.0	124.0	68.0	124.0	64.0			2.0				1.0	1.0	234.0	32.0	95.0	0.8	4.5
30165	36	2	33341.87146	32056.53811			year0304	51	1	4		3.0	1.0	2.32	1.0	2.0	1.0	1.0	3.0					1.0	1.0	1.0	1.0	10.1	95253.09	16.475	120.0	64.0	120.0	58.0	116.0	58.0			1.0	1.0	1.0	1.0	1.0	1.0	251.0	42.0	580.0	1.0	3.9
30189	33	2	22524.69056	18309.7724			year0304	81	2	3		4.0	3.0	1.4	1.0	0.0		1.0	3.0	2.0	30.0	8.0	120.0	1.0	2.0	2.0	2.0	6.8			176.0	50.0	176.0	54.0	174.0	56.0			1.0	1.0	1.0	1.0	1.0	1.0	176.0	59.0	102.0	1.1	4.3
30275	36	1	15198.04587	14117.83514			year0304	64	2	4		3.0	3.0	0.67	1.0	2.0	1.0	1.0	1.0					1.0	2.0	2.0	2.0	5.9	43418.7	8.104	100.0	66.0	98.0	68.0	94.0	62.0			1.0	1.0	1.0	1.0			211.0	64.0	117.0	0.7	4.2
30285	31	1	26865.74012	23291.65871			year0304	85	1	3		4.0	2.0	1.34	1.0	0.0		1.0	3.0	13.0	60.0	7.0	1365.0	1.0	2.0	1.0	2.0	6.4			118.0	66.0	110.0	68.0	116.0	66.0			2.0				2.0		225.0	66.0	115.0	1.4	4.4
30309	43	2	14013.33601	13805.89117			year0304	44	1	1		4.0	1.0	1.11	1.0	0.0		1.0	1.0					1.0	1.0	1.0	2.0	6.9			102.0	56.0	114.0	62.0					2.0				1.0	1.0	228.0	45.0	214.0	1.0	4.4
30329	32	1	102047.5328	97421.17986			year0304	57	1	3		2.0	1.0	4.64	2.0	2.0	2.0	1.0	1.0	4.0	60.0	3.5	210.0	1.0	2.0	1.0	2.0	8.5			128.0	66.0	132.0	62.0	124.0	62.0			2.0				1.0	1.0	157.0	49.0	121.0	0.8	4.1
30332	40	1	3103.690416	2694.407083			year0304	68	1	1		1.0	1.0	0.76	1.0	0.0		2.0		13.0	30.0	3.5	341.25	1.0	1.0	1.0	2.0	10.5	0.0	18.274	144.0	82.0	130.0	82.0	126.0	76.0			1.0	1.0	1.0	1.0	2.0		179.0	36.0	253.0	0.9	4.6
30388	38	2	3846.989277	3759.812289			year0304	80	1	1		1.0	2.0	2.69	1.0	0.0		1.0	3.0					1.0	2.0	1.0	2.0	6.8	10990.31	8.782	130.0	66.0	126.0	62.0	124.0	60.0			2.0				2.0		208.0	42.0	182.0	1.1	4.3
30396	39	2	52627.22746	46832.18126			year0304	61	2	5		3.0	5.0		2.0			2.0		21.0	45.0	3.5	826.875	1.0	1.0	2.0	1.0	7.3	150348.67	6.295	142.0	68.0	142.0	68.0	130.0	68.0			1.0	1.0	1.0	1.0	1.0	1.0	162.0	43.0	205.0	1.2	3.9
30419	41	1	16520.96493	16202.68213			year0304	75	2	4		4.0	3.0	1.31	1.0	2.0	3.0	1.0	3.0	30.0	60.0	3.5	1575.0	1.0	1.0	1.0	2.0	8.0			176.0	74.0	158.0	72.0	150.0	74.0			1.0	1.0	1.0	1.0	1.0	1.0	213.0	36.0	416.0	1.9	3.7
30466	31	2	37681.9664	36124.96261			year0304	77	1	3		1.0	1.0	1.92	1.0	0.0		1.0	1.0	2.0	60.0	4.0	120.0	1.0	2.0	2.0	2.0	6.9			80.0	66.0	80.0	60.0					2.0				1.0	1.0	155.0	65.0	66.0	1.2	4.4
30470	32	2	24247.19225	23023.46992			year0304	80	1	3		3.0	2.0	1.29	1.0	0.0		2.0		30.0	30.0	4.0	900.0	2.0	2.0			6.6							108.0	52.0			1.0	1.0	1.0	1.0	1.0	1.0	150.0	35.0	198.0	0.9	4.1
30495	42	1	15905.9323	13794.28372			year0304	85	1	3		4.0	1.0	1.27	1.0	1.0	2.0	1.0	3.0					2.0	2.0			6.7			162.0	54.0							2.0				2.0		187.0	37.0	172.0	1.1	4.1
30520	38	2	5732.732664	5225.313406			year0304	63	1	1		5.0	1.0	5.0	1.0	4.0	1.0	1.0	3.0	17.0	40.0	3.5	595.0	1.0	2.0	1.0	2.0	6.1	16377.62	7.194	132.0	66.0	126.0	56.0			124.0	58.0	2.0				1.0	1.0	169.0	65.0	121.0	0.8	4.6
30536	33	1	100288.9732	95626.06092			year0304	40	2	3		5.0	1.0	4.62	1.0	3.0	3.0	1.0	3.0	20.0	15.0	3.5	262.5	1.0	1.0	2.0	1.0	7.5			120.0	88.0	110.0	68.0	112.0	68.0			2.0				2.0		139.0	70.0	46.0	0.7	4.2
30606	43	1	2529.127096	2445.567734			year0304	62	2	1		1.0	1.0	0.58	2.0	3.0	3.0	1.0	3.0					1.0	2.0	1.0	2.0	10.3	6201.72	18.857	132.0	52.0			130.0	52.0			2.0						210.0	35.0	396.0	0.6	4.0
30625	40	1	4269.542132	4263.01167			year0304	65	2	1		1.0	2.0	5.0	2.0			2.0						1.0	1.0	1.0	1.0	7.1	0.0	9.448	138.0	68.0	138.0	68.0	130.0	68.0			2.0				2.0		189.0	56.0	186.0	0.8	3.9
30682	31	1	60551.73398	59803.10407			year0304	64	1	3		4.0	1.0	4.95	2.0	0.0		2.0						2.0	2.0			7.4			160.0	94.0	152.0	90.0	154.0	88.0			2.0						248.0	46.0	270.0	1.2	4.3
30712	40	2	4940.441084	4503.149639			year0304	63	1	1		4.0	1.0	5.0	1.0	0.0		1.0	3.0					1.0	1.0	1.0	2.0	9.3	0.0	14.127	118.0	76.0	114.0	76.0	116.0	76.0			2.0				2.0		166.0	48.0	40.0	0.7	4.3
30723	32	2	61744.58192	59114.50898			year0304	68	1	3		5.0	3.0	5.0	1.0	365.0	3.0	1.0	3.0					1.0	1.0	2.0	2.0	6.4									126.0	50.0	1.0	1.0	1.0	1.0	1.0	1.0	173.0	76.0	101.0	1.5	4.5
30727	40	1	18249.65332	18049.39023			year0304	57	1	1		1.0	1.0	4.64	1.0	2.0	1.0	1.0	2.0					2.0	2.0			6.7			126.0	84.0							2.0				1.0	2.0	245.0	39.0	676.0	0.9	4.7
30811	36	1	18817.83394	18455.30107			year0304	75	2	4		4.0	1.0	2.97	2.0	1.0	3.0	1.0	3.0					1.0	2.0	2.0	2.0	6.7	53759.94	6.778	144.0	66.0	132.0	54.0	134.0	54.0			1.0	1.0	1.0	1.0	2.0		134.0	57.0	84.0	1.1	4.1
30829	33	2	47833.79091	45255.77563			year0304	64	1	3		1.0	1.0	1.92	1.0	4.0	2.0	1.0	3.0					2.0	2.0			5.9	105730.83	7.127	146.0	76.0	146.0	70.0	142.0	68.0			1.0	1.0	2.0		2.0		207.0	37.0	135.0	0.9	4.7
30844	41	2	41062.93714	38692.53887			year0304	65	1	5		5.0	1.0	3.83	2.0			2.0						1.0	1.0	2.0	2.0	6.3			120.0	56.0	104.0	58.0	112.0	54.0			2.0				2.0		119.0	34.0	130.0	1.5	3.8
30855	38	2	26584.44995	26347.06894			year0304	49	2	1		4.0	5.0	3.86	2.0	0.0		2.0		1.0	10.0	6.0	15.0	2.0	2.0			11.3			142.0	90.0			138.0	90.0	134.0	86.0	2.0				1.0	2.0	204.0	40.0	247.0	0.5	3.9
30858	33	1	36781.357	34235.22958			year0304	75	2	5		4.0	2.0	0.97	2.0			2.0						1.0	2.0	1.0	2.0	6.3	105079.22	4.641	136.0	74.0	150.0	66.0	150.0	72.0			1.0	1.0	1.0	1.0	1.0	1.0	133.0	39.0	164.0	1.0	4.7
30893	35	1	20599.316	17059.9878			year0304	70	2	4		3.0	2.0	1.34	2.0			2.0						1.0	2.0	1.0	2.0	10.2	58849.38	13.955	152.0	80.0	150.0	82.0	164.0	76.0			1.0	1.0	1.0	1.0	1.0	1.0	234.0	81.0	73.0	1.5	3.7
30909	30	1	12873.84255	11775.00021			year0304	69	1	4		2.0	3.0	1.98	1.0	0.0		1.0	3.0					1.0	2.0	1.0	1.0	7.0	36778.78	8.854	114.0	54.0	120.0	50.0	120.0	56.0			2.0				2.0		158.0	28.0	138.0	1.0	4.4
30929	31	2	91093.51548	85932.55501			year0304	57	2	5		2.0	3.0	1.61	2.0	0.0		2.0						1.0	2.0	1.0	2.0	8.2	260241.51	11.685	182.0	80.0	180.0	76.0	178.0	72.0			1.0	1.0	1.0	1.0	1.0	1.0	302.0	84.0	264.0	0.7	4.2
30969	33	2	51784.04868	49653.85359			year0304	65	2	3		3.0	1.0	5.0	1.0	1.0	2.0	1.0	3.0					1.0	2.0	1.0	2.0	9.8	126980.71	13.766	142.0	74.0	134.0	74.0	136.0	78.0			1.0	1.0	1.0	1.0	1.0	1.0	154.0	50.0	422.0	0.7	4.0
31054	35	2	25056.51092	22975.02329			year0304	62	1	3		3.0	1.0	1.17	1.0	7.0	1.0	1.0	1.0					1.0	2.0	1.0	2.0	5.7			132.0	64.0			122.0	62.0	134.0	66.0	1.0	2.0	1.0	1.0	2.0		187.0	52.0	171.0	1.2	4.2
31061	31	2	10773.57243	9340.311152			year0304	80	1	3		3.0	1.0	1.28	2.0			2.0						1.0	2.0	1.0	2.0	7.9			136.0	86.0	136.0	84.0	138.0	80.0			1.0	1.0	1.0	1.0	2.0		121.0	32.0	164.0	1.4	3.6
31071	29	2	41635.82657	38177.06655			year0304	66	1	3		5.0	1.0	4.96	1.0	10.0	3.0	1.0	3.0					1.0	1.0	2.0	2.0	7.3					132.0	0.0			128.0	70.0	1.0	2.0	1.0	1.0	2.0		190.0	58.0	162.0	1.0	4.0
31090	34	2	47705.71455	45002.91726			year0304	54	2	5		1.0	3.0	0.86	2.0	0.0		1.0	3.0	30.0	10.0	7.0	525.0	1.0	2.0	1.0	1.0	8.4	136288.6	10.713									1.0	1.0	1.0	1.0	1.0	1.0	254.0	40.0	394.0	0.6	3.6
[truncated: 69 more columns]
